# Supplementary material for: Australian Assassins, Part II: A review of the new assassin spider genus Zephyrarchaea (Araneae, Archaeidae) from southern Australia
Source: Zookeys. 2012 May 7;(191):1–62. doi: 10.3897/zookeys.191.3070 (PMC3353492; doi:10.3897/zookeys.191.3070)
Supplement: XML Treatment for Zephyrarchaea [file zookeys.191.3070-treatment1.xml]

<!DOCTYPE tp:taxon-treatment
  PUBLIC "-//TaxonX//DTD Taxonomic Treatment Publishing DTD v0 20100105//EN" "tax-treatment-NSO.dtd">
<tp:taxon-treatment xmlns:tp="http://www.plazi.org/taxpub"><tp:treatment-meta><mixed-citation publication-type="journal"><person-group><name><surname>Rix</surname><given-names>Michael G.</given-names></name><name><surname>Harvey</surname><given-names>Mark S.</given-names></name></person-group><article-title>Australian Assassins, Part II: A review of the new assassin spider genus 
                    <italic>Zephyrarchaea</italic> (Araneae, Archaeidae) from southern Australia
                </article-title><source>Zookeys</source><day>7</day><month>5</month><year>2012</year><volume>2012</volume><issue>191</issue><fpage>1</fpage><lpage>62</lpage><pub-id pub-id-type="doi">10.3897/zookeys.191.3070</pub-id></mixed-citation></tp:treatment-meta><tp:nomenclature><label>Genus</label><tp:taxon-name>
                            <tp:taxon-name-part taxon-name-part-type="genus">Zephyrarchaea</tp:taxon-name-part>
                        <object-id xmlns:xlink="http://www.w3.org/1999/xlink" xlink:type="simple">urn:lsid:zoobank.org:act:BEE3BD64-0A61-40D4-880A-2A562847A855</object-id>
								<object-id xmlns:xlink="http://www.w3.org/1999/xlink" xlink:type="simple">http://species-id.net/wiki/Zephyrarchaea</object-id>
								</tp:taxon-name><tp:taxon-authority>Rix &amp; Harvey</tp:taxon-authority><tp:taxon-status xmlns:xlink="http://www.w3.org/1999/xlink" xlink:type="simple">gen. n.</tp:taxon-status></tp:nomenclature><tp:treatment-sec sec-type="Type species"><title>Type species.</title><p><italic><tp:taxon-name>Austrarchaea mainae</tp:taxon-name></italic> Platnick, 1991b.</p></tp:treatment-sec><tp:treatment-sec sec-type="Etymology"><title>Etymology.</title><p>The generic name is derived from the Latin ‘zephyrus’, meaning ‘west wind’ (<xref ref-type="bibr" rid="B1">Brown 1956</xref>), in reference to the diversity of this genus in south-western Australia, and the windy, coastal habitats occupied by several species, including the type species.</p></tp:treatment-sec><tp:treatment-sec sec-type="Diagnosis"><title>Diagnosis.</title><p>Species of <italic><tp:taxon-name>Zephyrarchaea</tp:taxon-name></italic> can be distinguished from all eastern Australian species of <italic><tp:taxon-name>Austrarchaea</tp:taxon-name></italic> by the significantly shorter carapace (CH/CL ratio &lt;&lt; 2.0) (<xref ref-type="fig" rid="F4">Fig. 4B</xref> cf. <xref ref-type="fig" rid="F4">Fig. 4A</xref>,<xref ref-type="fig" rid="F7"> 7</xref>), by the presence of accessory setae on or adjacent to the proximal (rather than the distal) bulge of the male cheliceral paturon (<xref ref-type="fig" rid="F4">Fig. 4B</xref> cf. <xref ref-type="fig" rid="F4">Fig. 4A</xref>), and by the shape of the two conductor sclerites on the male pedipalp, which are hinged, unfused and moveable (<xref ref-type="fig" rid="F4">Fig. 4D</xref> cf. <xref ref-type="fig" rid="F4">Fig. 4C</xref>), together forming a fully articulated cradle for the unexpanded embolus (<xref ref-type="fig" rid="F10">Fig. 10E</xref>). Like species of <italic><tp:taxon-name>Austrarchaea</tp:taxon-name></italic>, the genus can be further distinguished from Malagasy and African species of <italic><tp:taxon-name>Eriauchenius</tp:taxon-name></italic> and <italic><tp:taxon-name>Afrarchaea</tp:taxon-name></italic> by the presence of numerous, clustered spermathecae in females (<xref ref-type="fig" rid="F16">Fig. 16G</xref>) and by the presence of a long, wiry embolus on the pedipalp of males (<xref ref-type="fig" rid="F10">Figs 10E</xref>, <xref ref-type="fig" rid="F16">16E</xref>) (<xref ref-type="bibr" rid="B8">Forster and Platnick 1984</xref>, <xref ref-type="bibr" rid="B27">Wood 2008</xref>, <xref ref-type="bibr" rid="B24">Rix and Harvey 2011</xref>).</p></tp:treatment-sec><tp:treatment-sec sec-type="Description"><title>Description.</title><p>Small, haplogyne, araneomorph spiders; total length 2.5 to 4.5.</p><p><italic>Colouration</italic>: Body colouration cryptic and relatively uniform across species, usually with only subtle intraspecific variation in abdominal patterning; carapace, sternum and chelicerae tan brown to reddish-brown in males, interspersed with darker regions of granulate cuticle (<xref ref-type="fig" rid="F5">Figs 5F–G</xref>), covered in highly reflective setae; legs tan-brown to darker reddish-brown, with pattern of darker annulations on distal segments; abdomen mottled with beige and variable hues of grey-brown (<xref ref-type="fig" rid="F6">Fig. 6</xref>), with reddish-brown sclerites, scutes and sclerotic spots (<xref ref-type="fig" rid="F6">Fig. 6</xref>); paler beige markings due to reflective, subcuticular guanine crystals; antero-lateral face of abdomen always with large, humeral patch of reflective guanine crystals (<xref ref-type="fig" rid="F6">Figs 6A–B</xref>, <xref ref-type="fig" rid="F17">17A–B</xref>).</p><p><italic>Cephalothorax</italic>: Carapace elevated anteriorly (CH/CL ratio usually 1.55–1.75; <xref ref-type="fig" rid="F7">Fig. 7</xref>), with raised, highly modified pars cephalica forming ‘neck’ and bulbous ‘head’ (see <xref ref-type="bibr" rid="B27">Wood 2008</xref>; <xref ref-type="bibr" rid="B24">Rix and Harvey 2011</xref>) (<xref ref-type="fig" rid="F5">Figs 5A–D</xref>); ‘neck’ with concomitantly long diastema (see <xref ref-type="bibr" rid="B26">Schütt 2002</xref>) between cheliceral bases and anterior margin of carapace, fused along entire length with sclerotised cuticle; cheliceral bases emanating from broad, fully-enclosed cheliceral foramen situated at front of ‘head’ (<xref ref-type="fig" rid="F5">Figs 5B, 5D</xref>). Carapace with densely granulate cuticular microstructure, covered in larger setose tubercles arranged in clusters or distinct rows (<xref ref-type="fig" rid="F5">Figs 5F–G</xref>); each tubercle bearing single densely plumose or ciliate seta; setose tubercles largest on ‘neck’ and pars thoracica (<xref ref-type="fig" rid="F5">Figs 5C, 5F–G</xref>). Eight eyes present on anterior margin of ‘head’, in four widely separated d<!--PageBreak-->iads (<xref ref-type="fig" rid="F5">Figs 5A–D</xref>); AME largest, widely separated, directed antero-laterally on rounded ocular bulge (<xref ref-type="fig" rid="F5">Fig. 5B</xref>); PME situated closely posterior to AME, directed obliquely on postero-lateral side of ocular bulge; lateral eyes contiguous, with shared raised bases, directed ventro-laterally on widest lateral margin of ‘head’ (<xref ref-type="fig" rid="F5">Figs 5A–D</xref>). Sternum longer than wide, covered in setose tubercles; lateral margins separated from dorsal pleural sclerite extending between coxae I–IV. Labium subtriangular, not fused to sternum, directed antero-ventrally at oblique angle to sternum; labrum with pair of divergent projections on anterior surface. Maxillae large, straddling labium and labrum, converging distally; serrula a single row of teeth. Chelicerae very long, spear-like, distally divergent (<xref ref-type="fig" rid="F5">Figs 5C–E</xref>), usually with proximal bulging projection in males (<xref ref-type="fig" rid="F5">Figs 5A, 5E</xref>); both sexes with oval, ectal stridulatory file adjacent to pedipalps (<xref ref-type="fig" rid="F5">Fig. 5E</xref>); males also with tuft (<xref ref-type="fig" rid="F4">Figs 4B</xref>, <xref ref-type="fig" rid="F5">5A, 5E</xref>, <xref ref-type="fig" rid="F18">18B</xref>), brush (<xref ref-type="fig" rid="F14">Figs 14C</xref>, <xref ref-type="fig" rid="F15">15C</xref>) and/or comb (<xref ref-type="fig" rid="F5">Figs 5C</xref>, <xref ref-type="fig" rid="F16">16C</xref>, <xref ref-type="fig" rid="F17">17C</xref>) of accessory setae on anterior face of paturon. Chelicerae armed with three rows of peg teeth; anterior (prolateral) row with two peg teeth near tip of fang; posterior (retrolateral) row with single peg tooth near tip of fang; median (prolateral) row with more than 15 peg teeth extending along inner prolateral margin of paturon to near base of fang; median row with approximately eight porrect, comb-like peg teeth adjacent to fang, several larger, flattened, spiniform peg teeth near tip of fang, and additional progressively shorter, spiniform peg teeth along inner paturon; cheliceral retromargin also with four or five true teeth and prominent cheliceral gland mound.</p><p><italic>Legs and female pedipalp</italic>: Legs (longest to shortest) 1–4–2–3, covered with short plumose setae; spines absent; patella I long, greater than one-third length of femur I. Trichobothria present on tibiae and metatarsi of legs; tibiae I–IV each with two trichobothria; metatarsi I–IV each with single trichobothrium. Tarsi shorter than metatarsi, with three claws; tarsi, metatarsi and distal tibiae of legs I–II usually with ventral and pro-ventral rows of moveable, spatulate setae. Female pedipalp with long, porrect trochanter and small tarsal claw; tibia with two dorsal trichobothria.</p><p><italic>Abdomen</italic>: Abdomen arched anteriorly, rounded-subtriangular or spherical in lateral view (<xref ref-type="fig" rid="F6">Figs 6A–B</xref>), sometimes with six large hump-like tubercles on dorsal surface (<xref ref-type="fig" rid="F6">Figs 6A</xref>, <xref ref-type="fig" rid="F10">10A–B</xref>, <xref ref-type="fig" rid="F11">11A–B</xref>); cuticle covered with short plumose setae and numerous sclerotic spots (<xref ref-type="fig" rid="F6">Figs 6C–F</xref>). Epigastric region with sclerotised (setose) book lung covers and dorsal and ventral plates surrounding pedicel (<xref ref-type="fig" rid="F6">Figs 6C–D</xref>) (plates fused in males); dorsal pedicel plate with transverse ridges; females with median genital plate and sclerotised lateral sigillae (<xref ref-type="fig" rid="F6">Fig. 6C</xref>); males with broad dorsal scute fused anteriorly to epigastric sclerites, with (<xref ref-type="fig" rid="F6">Fig. 6A</xref>) or usually without (<xref ref-type="fig" rid="F6">Fig. 6B</xref>) additional paired sclerites associated with hump-like tubercles. Six spinnerets, surrounded by thickened cuticle (<xref ref-type="fig" rid="F6">Fig. 6F</xref>); ALS largest, PMS smallest; colulus absent. Posterior pair of divided tracheal spiracles situated closely anterior to spinnerets; males also with epiandrous gland spigots situated closely anterior to epigastric furrow.</p><p><italic>Genitalia</italic>: Female genitalia haplogyne, with sclerotised, subtriangular genital plate anterior to epigastric furrow (<xref ref-type="fig" rid="F6">Fig. 6C</xref>); internally with gonopore leading to large, membranous bursa (<xref ref-type="fig" rid="F13">Figs 13B–C</xref>; see also <xref ref-type="bibr" rid="B9">Harvey 2002a</xref>, fig. 2) overlying two separate, radiating clusters of sclerotised, sausage-shaped anterior spermathecae (<xref ref-type="fig" rid="F13">Figs 13B–D</xref>, <xref ref-type="fig" rid="F15">15G</xref>, <!--PageBreak--><xref ref-type="fig" rid="F16">16G</xref>). Male pedipalp with complex, expandable spherical or pyriform bulb (<xref ref-type="fig" rid="F4">Figs 4D</xref>, <xref ref-type="fig" rid="F10">10E</xref>, <xref ref-type="fig" rid="F16">16E</xref>, <xref ref-type="fig" rid="F18">18D</xref>), consisting of smooth tegulum, proximal ‘subtegulum’ and associated tegular groove with basal haematodocha (<xref ref-type="fig" rid="F4">Fig. 4D</xref>); distal tegulum with excavate, rimmed cavity surrounding massive, inflatable haematodochal complex, incorporating distal embolus, basal embolic sclerite, two articulating conductor sclerites and three additional tegular sclerites (<xref ref-type="fig" rid="F4">Figs 4D</xref>, <xref ref-type="fig" rid="F10">10E</xref>, <xref ref-type="fig" rid="F18">18D</xref>) (see below). Unexpanded pedipalp with folded, curved embolus abutting paired conductor sclerites (<xref ref-type="fig" rid="F10">Fig. 10E</xref>); other tegular sclerites embedded pro-distally (<xref ref-type="fig" rid="F10">Fig. 10F</xref>); pedipalpal expansion and haematodochal inflation (e.g. see <xref ref-type="fig" rid="F4">Figs 4D</xref>, <xref ref-type="fig" rid="F18">18D</xref>) resulting in significant conformational changes to length and orientation of embolus, and relative position of tegular sclerites.</p><p>As noted by <xref ref-type="bibr" rid="B27">Wood (2008)</xref> and <xref ref-type="bibr" rid="B24">Rix and Harvey (2011)</xref>, the homology of the tegular sclerites among archaeid genera remains unclear. <xref ref-type="bibr" rid="B24">Rix and Harvey (2011)</xref> used a numbering system for comparing the moveable tegular sclerites among species of <italic><tp:taxon-name>Austrarchaea</tp:taxon-name></italic> from mid-eastern Australia, identifying four separate sclerites (TS 1, 2, 2a and 3) according to their relative position within the unexpanded tegular cavity (see <xref ref-type="fig" rid="F4">Fig. 4C</xref>). These four sclerites can be broadly homologised with the tegular sclerites of species of <italic><tp:taxon-name>Zephyrarchaea</tp:taxon-name></italic>, although at least one sclerite appears to be absent or otherwise highly modified in the latter, with no evidence for an interlocking, differentiated TS 2–2a complex (as in <italic><tp:taxon-name>Austrarchaea</tp:taxon-name></italic>; <xref ref-type="fig" rid="F4">Fig. 4C</xref> cf. <xref ref-type="fig" rid="F4">Fig. 4D</xref>). Tegular sclerite 1 (TS 1) is a prominent and strongly developed process in all species of <italic><tp:taxon-name>Zephyrarchaea</tp:taxon-name></italic> (<xref ref-type="fig" rid="F4">Figs 4D</xref>, <xref ref-type="fig" rid="F10">10F</xref>, <xref ref-type="fig" rid="F16">16F</xref>), originating proventrally adjacent to the base of conductor sclerite 1. Two additional tegular sclerites (here labelled collectively TS 2–3) are closely contiguous and not easily distinguished in the unexpanded state, usually embedded pro-distally adjacent to the retro-distal rim of the tegulum. The larger of these two sclerites, presumably homologous to tegular sclerite 3 (TS 3) in species of <italic><tp:taxon-name>Austrarchaea</tp:taxon-name></italic>, has a shorter and broader, more plate-like morphology relative to TS 1, and is usually (but not always) visible as a pointed projection beyond the retro-distal rim of the tegulum (<xref ref-type="fig" rid="F10">Figs 10E</xref>, <xref ref-type="fig" rid="F16">16E</xref>).</p></tp:treatment-sec><tp:treatment-sec sec-type="Distribution"><title>Distribution.</title><p>Species of <italic><tp:taxon-name>Zephyrarchaea</tp:taxon-name></italic> occur in mesic habitats throughout southern Western Australia, South Australia and Victoria (<xref ref-type="fig" rid="F2">Fig. 2</xref>), usually in coastal (<xref ref-type="fig" rid="F20">Figs 20C</xref>, <xref ref-type="fig" rid="F22">22C</xref>), sub-coastal or montane (<xref ref-type="fig" rid="F23">Figs 23C</xref>, <xref ref-type="fig" rid="F24">24C</xref>) temperate heathlands, but also in wet eucalypt forests (<xref ref-type="fig" rid="F21">Figs 21C</xref>, <xref ref-type="fig" rid="F29">29C</xref>) and temperate rainforests (<xref ref-type="fig" rid="F26">Figs 26C</xref>, <xref ref-type="fig" rid="F27">27C</xref>). In Victoria they occur along the Great Dividing Range, from Grampians National Park and the Otway Range in south-western Victoria east to the Yarra and Strzelecki Ranges east of Melbourne (<xref ref-type="fig" rid="F26">Figs 26</xref><xref ref-type="fig" rid="F27"/><xref ref-type="fig" rid="F28"/>–<xref ref-type="fig" rid="F29">29</xref>). In South Australia they occur on Kangaroo Island, at a single known locality north of Flinders Chase (<xref ref-type="fig" rid="F30">Fig. 30</xref>). In south-western Western Australia they occur in the southern high rainfall and south-eastern coastal provinces (see <xref ref-type="bibr" rid="B13">Hopper and Gioia 2004</xref>; <xref ref-type="fig" rid="F20">Figs 20</xref><xref ref-type="fig" rid="F21"/><xref ref-type="fig" rid="F22"/><xref ref-type="fig" rid="F23"/><xref ref-type="fig" rid="F24"/><xref ref-type="fig" rid="F25">–25</xref>), from the Wellington and Leeuwin-Naturaliste National Parks (near Bunbury) east to Cape Le Grand National Park, with outlying populations in the Porongurup and Stirling Range National Parks.</p></tp:treatment-sec><tp:treatment-sec sec-type="Composition"><title>Composition.</title><p>Two described species – <italic><tp:taxon-name>Zephyrarchaea mainae</tp:taxon-name></italic> (Platnick, 1991b) and <italic><tp:taxon-name>Zephyrarchaea robinsi</tp:taxon-name></italic> (Harvey, 2002a) – and the nine new species from southern Australia: <italic><tp:taxon-name>Zephyrarchaea austini</tp:taxon-name></italic> sp. n., <italic><tp:taxon-name>Zephyrarchaea barrettae</tp:taxon-name></italic> sp. n., <italic><tp:taxon-name>Zephyrarchaea grayi</tp:taxon-name></italic> sp. n., <italic><tp:taxon-name>Zephyrarchaea janineae</tp:taxon-name></italic> sp. n., <italic><tp:taxon-name>Zephyrarchaea marae</tp:taxon-name></italic> sp. n., <italic><tp:taxon-name>Zephyrarchaea marki</tp:taxon-name></italic><!--PageBreak--> sp. n., <italic><tp:taxon-name>Zephyrarchaea melindae</tp:taxon-name></italic> sp. n., <italic><tp:taxon-name>Zephyrarchaea porchi</tp:taxon-name></italic> sp. n. and <italic><tp:taxon-name>Zephyrarchaea vichickmani</tp:taxon-name></italic> sp. n. The previously described species <italic><tp:taxon-name>Archaea hickmani</tp:taxon-name></italic> Butler, 1929 is here recognised as a nomen dubium.</p></tp:treatment-sec><tp:treatment-sec sec-type="Remarks"><title>Remarks.</title><p>The genus <italic><tp:taxon-name>Zephyrarchaea</tp:taxon-name></italic> forms a monophyletic and highly divergent clade sister to all other <tp:taxon-name>Archaeidae</tp:taxon-name> from mid-eastern and north-eastern Australia (see <xref ref-type="bibr" rid="B24">Rix and Harvey 2011</xref>, <xref ref-type="bibr" rid="B25">2012</xref>; <xref ref-type="fig" rid="F3">Fig. 3</xref>). Three main lineages have been recognised within the genus, for species from south-eastern Australia (South Australia and Victoria), from the Stirling Range National Park and from elsewhere in south-western Western Australia (see <xref ref-type="bibr" rid="B25">Rix and Harvey 2012</xref>; <xref ref-type="fig" rid="F3">Fig. 3</xref>). The genus is not known to occur north or east of the Australian Alps, which may be a vicariant biogeographic barrier between populations of <italic><tp:taxon-name>Zephyrarchaea</tp:taxon-name></italic> and <italic><tp:taxon-name>Austrarchaea</tp:taxon-name></italic>.</p></tp:treatment-sec><tp:treatment-sec sec-type="Key to the Australian species of "><title>Key to the Australian species of </title><p><bold><italic><tp:taxon-name>Zephyrarchaea</tp:taxon-name></italic></bold></p><p>Note that males of <italic><tp:taxon-name>Zephyrarchaea austini</tp:taxon-name></italic> sp. n., <italic><tp:taxon-name>Zephyrarchaea grayi</tp:taxon-name></italic> sp. n. and <italic><tp:taxon-name>Zephyrarchaea robinsi</tp:taxon-name></italic> are unknown; females of <italic><tp:taxon-name>Zephyrarchaea marki</tp:taxon-name></italic> sp. n. and <italic><tp:taxon-name>Zephyrarchaea porchi</tp:taxon-name></italic> sp. n. are unknown.</p><table-wrap content-type="key" position="anchor" orientation="portrait"><table><tbody><tr><td rowspan="1" colspan="1">1</td><td rowspan="1" colspan="1">Males</td><td rowspan="1" colspan="1">2</td></tr><tr><td rowspan="1" colspan="1">–</td><td rowspan="1" colspan="1">Females</td><td rowspan="1" colspan="1">9</td></tr><tr><td rowspan="1" colspan="1">2</td><td rowspan="1" colspan="1">Abdomen with six pronounced dorsal hump-like tubercles (HT 1–6), in three pairs, HT 3–6 each with small dorsal sclerite posterior to dorsal scute (<xref ref-type="fig" rid="F6">Figs 6A</xref>, <xref ref-type="fig" rid="F10">10B</xref>, <xref ref-type="fig" rid="F11">11B</xref>)</td><td rowspan="1" colspan="1">3</td></tr><tr><td rowspan="1" colspan="1">–</td><td rowspan="1" colspan="1">Abdomen spherical, or nearly so, without pronounced hump-like tubercles and without additional sclerites posterior to dorsal scute (<xref ref-type="fig" rid="F1">Figs 1B, 1D</xref>, <xref ref-type="fig" rid="F6">6B</xref>, <xref ref-type="fig" rid="F12">12A</xref>, <xref ref-type="fig" rid="F14">14B</xref>, <xref ref-type="fig" rid="F15">15B</xref>, <xref ref-type="fig" rid="F16">16B</xref>, <xref ref-type="fig" rid="F17">17B</xref>, <xref ref-type="fig" rid="F18">18A</xref>)</td><td rowspan="1" colspan="1">4</td></tr><tr><td rowspan="1" colspan="1">3</td><td rowspan="1" colspan="1">Tegular sclerite 1 (TS 1) with flattened, rounded apex (<xref ref-type="fig" rid="F10">Figs 10D–F</xref>)</td><td rowspan="1" colspan="1"><italic><tp:taxon-name>Zephyrarchaea mainae</tp:taxon-name></italic> (Platnick, 1991b)</td></tr><tr><td rowspan="1" colspan="1">–</td><td rowspan="1" colspan="1">Tegular sclerite 1 (TS 1) with more tapered, spiniform apex (<xref ref-type="fig" rid="F11">Figs 11D–F</xref>)</td><td rowspan="1" colspan="1"><italic><tp:taxon-name>Zephyrarchaea janineae</tp:taxon-name></italic> sp. n.</td></tr><tr><td rowspan="1" colspan="1">4</td><td rowspan="1" colspan="1">Chelicerae with proximal bulging projection bearing tuft or brush of accessory setae (<xref ref-type="fig" rid="F12">Figs 12B</xref>, <xref ref-type="fig" rid="F14">14C</xref>, <xref ref-type="fig" rid="F15">15C</xref>, <xref ref-type="fig" rid="F18">18B</xref>)</td><td rowspan="1" colspan="1">5</td></tr><tr><td rowspan="1" colspan="1">–</td><td rowspan="1" colspan="1">Chelicerae without tuft of accessory setae on proximal bulging projection (<xref ref-type="fig" rid="F16">Figs 16C</xref>, <xref ref-type="fig" rid="F17">17C</xref>)</td><td rowspan="1" colspan="1">8</td></tr><tr><td rowspan="1" colspan="1">5</td><td rowspan="1" colspan="1">Tegular sclerites 2–3 (TS 2–3) not projecting beyond retro-distal margin of tegulum (<xref ref-type="fig" rid="F14">Figs 14D–E</xref>, <xref ref-type="fig" rid="F15">15D–E</xref>)</td><td rowspan="1" colspan="1">6</td></tr><tr><td rowspan="1" colspan="1">–</td><td rowspan="1" colspan="1">Tegular sclerites 2–3 (TS 2–3) projecting well beyond retro-distal margin of tegulum (<xref ref-type="fig" rid="F12">Figs 12C–D</xref>, <xref ref-type="fig" rid="F18">18C–D</xref>)</td><td rowspan="1" colspan="1">7</td></tr><tr><td rowspan="1" colspan="1">6</td><td rowspan="1" colspan="1">Anterior margin of diastema adjacent to ‘neck’ almost straight, only slightly concave in lateral view (<xref ref-type="fig" rid="F14">Fig. 14B</xref>)</td><td rowspan="1" colspan="1"><italic><tp:taxon-name>Zephyrarchaea melindae</tp:taxon-name></italic> sp. n.</td></tr><tr><td rowspan="1" colspan="1">–</td><td rowspan="1" colspan="1">Anterior margin of diastema adjacent to ‘neck’ curved, strongly concave in lateral view (<xref ref-type="fig" rid="F15">Fig. 15B</xref>)</td><td rowspan="1" colspan="1"><italic><tp:taxon-name>Zephyrarchaea barrettae</tp:taxon-name></italic> sp. n.</td></tr><tr><td rowspan="1" colspan="1">7</td><td rowspan="1" colspan="1">Proximal bulging projection on chelicerae strongly protuberant (<xref ref-type="fig" rid="F12">Fig. 12B</xref>); dorsal scute on abdomen extending posteriorly (in lateral view) to roughly in-line with epigastric furrow (<xref ref-type="fig" rid="F12">Fig. 12A</xref>)</td><td rowspan="1" colspan="1"><italic><tp:taxon-name>Zephyrarchaea marki</tp:taxon-name></italic> sp. n.</td></tr><tr><td rowspan="1" colspan="1"><!--PageBreak-->–</td><td rowspan="1" colspan="1">Proximal bulging projection on chelicerae indistinct, only slightly protuberant (<xref ref-type="fig" rid="F18">Fig. 18B</xref>); dorsal scute on abdomen larger, extending posteriorly (in lateral view) to beyond line of epigastric furrow (<xref ref-type="fig" rid="F18">Fig. 18A</xref>)</td><td rowspan="1" colspan="1"><italic><tp:taxon-name>Zephyrarchaea porchi</tp:taxon-name></italic> sp. n.</td></tr><tr><td rowspan="1" colspan="1">8</td><td rowspan="1" colspan="1">Conductor sclerite 2 (C2) relatively slender, with sinuous, S-shaped proximal portion (<xref ref-type="fig" rid="F17">Figs 17D–E</xref>); anterior margin of diastema adjacent to ‘neck’ slightly convex in lateral view (<xref ref-type="fig" rid="F17">Fig. 17B</xref>)</td><td rowspan="1" colspan="1"><italic><tp:taxon-name>Zephyrarchaea marae</tp:taxon-name></italic> sp. n.</td></tr><tr><td rowspan="1" colspan="1">–</td><td rowspan="1" colspan="1">Conductor sclerite 2 (C2) without sinuous, S-shaped proximal portion (<xref ref-type="fig" rid="F16">Figs 16D–E</xref>); anterior margin of diastema adjacent to ‘neck’ slightly concave in lateral view (<xref ref-type="fig" rid="F16">Fig. 16B</xref>)</td><td rowspan="1" colspan="1"><italic><tp:taxon-name>Zephyrarchaea vichickmani</tp:taxon-name></italic> sp. n.</td></tr><tr><td rowspan="1" colspan="1">9</td><td rowspan="1" colspan="1">Abdomen with six pronounced dorsal hump-like tubercles (HT 1–6), in three pairs (<xref ref-type="fig" rid="F1">Figs 1C</xref>, <xref ref-type="fig" rid="F1">1E–F</xref>, <xref ref-type="fig" rid="F10">10A</xref>, <xref ref-type="fig" rid="F11">11A</xref>)</td><td rowspan="1" colspan="1">10</td></tr><tr><td rowspan="1" colspan="1">–</td><td rowspan="1" colspan="1">Abdomen spherical, or nearly so, without pronounced dorsal hump-like tubercles (<xref ref-type="fig" rid="F1">Figs 1A</xref>, <xref ref-type="fig" rid="F13">13A</xref>, <xref ref-type="fig" rid="F14">14A</xref>, <xref ref-type="fig" rid="F15">15A</xref>, <xref ref-type="fig" rid="F16">16A</xref>, <xref ref-type="fig" rid="F17">17A</xref>, <xref ref-type="fig" rid="F19">19A, 19C</xref>)</td><td rowspan="1" colspan="1">11</td></tr><tr><td rowspan="1" colspan="1">10</td><td rowspan="1" colspan="1">‘Head’ not strongly elevated dorsally, post-ocular ratio &lt; 0.25 (<xref ref-type="fig" rid="F9">Fig. 9E</xref>); highest point of pars cephalica (HPC) near posterior third of ‘head’, ratio of HPC to post-ocular length ≤ 0.66 (<xref ref-type="fig" rid="F9">Fig. 9E</xref>)</td><td rowspan="1" colspan="1"><italic><tp:taxon-name>Zephyrarchaea mainae</tp:taxon-name></italic> (Platnick, 1991b)*</td></tr><tr><td rowspan="1" colspan="1">–</td><td rowspan="1" colspan="1">‘Head’ more strongly elevated dorsally, post-ocular ratio ≥ 0.25 (<xref ref-type="fig" rid="F9">Fig. 9F</xref>); highest point of pars cephalica (HPC) approaching posterior quarter of ‘head’, ratio of HPC to post-ocular length &gt; 0.66 (<xref ref-type="fig" rid="F9">Fig. 9F</xref>)</td><td rowspan="1" colspan="1"><italic><tp:taxon-name>Zephyrarchaea janineae</tp:taxon-name></italic> sp. n.*</td></tr><tr><td rowspan="1" colspan="1">11</td><td rowspan="1" colspan="1">Carapace with strongly concave post-ocular depression in lateral view  (<xref ref-type="fig" rid="F9">Figs 9A–D</xref>)</td><td rowspan="1" colspan="1">12</td></tr><tr><td rowspan="1" colspan="1">–</td><td rowspan="1" colspan="1">Carapace with shallow post-ocular depression in lateral view (<xref ref-type="fig" rid="F9">Figs 9G–I</xref>)</td><td rowspan="1" colspan="1">14</td></tr><tr><td rowspan="1" colspan="1">12</td><td rowspan="1" colspan="1">Body size small, carapace length &lt; 1.10 (<xref ref-type="fig" rid="F7">Fig. 7</xref>); carapace relatively short, CH/CL ratio &lt; 1.70 (<xref ref-type="fig" rid="F7">Figs 7</xref>, <xref ref-type="fig" rid="F19">19C</xref>)</td><td rowspan="1" colspan="1"><italic><tp:taxon-name>Zephyrarchaea austini</tp:taxon-name></italic> sp. n.</td></tr><tr><td rowspan="1" colspan="1">–</td><td rowspan="1" colspan="1">Body size larger, carapace length &gt; 1.10 (<xref ref-type="fig" rid="F7">Fig. 7</xref>); carapace taller, CH/CL ratio ≥ 1.70 (<xref ref-type="fig" rid="F7">Figs 7</xref>, <xref ref-type="fig" rid="F19">19A</xref>)</td><td rowspan="1" colspan="1">13</td></tr><tr><td rowspan="1" colspan="1">13</td><td rowspan="1" colspan="1">‘Head’ not strongly elevated dorsally, post-ocular ratio &lt; 0.25 (<xref ref-type="fig" rid="F9">Fig. 9C</xref>); highest point of pars cephalica (HPC) approaching middle of ‘head’, ratio of HPC to post-ocular length &lt; 0.60 (<xref ref-type="fig" rid="F9">Fig. 9C</xref>)</td><td rowspan="1" colspan="1"><italic><tp:taxon-name>Zephyrarchaea grayi</tp:taxon-name></italic> sp. n.</td></tr><tr><td rowspan="1" colspan="1">–</td><td rowspan="1" colspan="1">‘Head’ more strongly elevated dorsally, post-ocular ratio ≥ 0.25 (<xref ref-type="fig" rid="F9">Figs 9A–B</xref>); highest point of pars cephalica (HPC) approaching posterior third of ‘head’, ratio of HPC to post-ocular length &gt; 0.60 (<xref ref-type="fig" rid="F9">Figs 9A–B</xref>)</td><td rowspan="1" colspan="1"><italic><tp:taxon-name>Zephyrarchaea marae</tp:taxon-name></italic> sp. n./<italic><tp:taxon-name>Zephyrarchaea vichickmani</tp:taxon-name></italic> sp. n.**</td></tr><tr><td rowspan="1" colspan="1">14</td><td rowspan="1" colspan="1">Carapace relatively short, CH/CL ratio &lt; 1.70 (<xref ref-type="fig" rid="F7">Figs 7</xref>, <xref ref-type="fig" rid="F13">13A</xref>)</td><td rowspan="1" colspan="1"><italic><tp:taxon-name>Zephyrarchaea robinsi</tp:taxon-name></italic> (Harvey, 2002a)</td></tr><tr><td rowspan="1" colspan="1">–</td><td rowspan="1" colspan="1">Carapace taller, CH/CL ratio &gt; 1.70 (<xref ref-type="fig" rid="F7">Figs 7</xref>, <xref ref-type="fig" rid="F14">14A</xref>, <xref ref-type="fig" rid="F15">15A</xref>)</td><td rowspan="1" colspan="1">15</td></tr><tr><td rowspan="1" colspan="1">15</td><td rowspan="1" colspan="1">Anterior margin of diastema adjacent to ‘neck’ straight, almost perpendicular in lateral view (<xref ref-type="fig" rid="F14">Fig. 14A</xref>)</td><td rowspan="1" colspan="1"><italic><tp:taxon-name>Zephyrarchaea melindae</tp:taxon-name></italic> sp. n.</td></tr><tr><td rowspan="1" colspan="1">–</td><td rowspan="1" colspan="1">Anterior margin of diastema adjacent to ‘neck’ slightly curved, concave in lateral view (<xref ref-type="fig" rid="F15">Fig. 15A</xref>)</td><td rowspan="1" colspan="1"><italic><tp:taxon-name>Zephyrarchaea barrettae</tp:taxon-name></italic> sp. n.</td></tr></tbody></table></table-wrap><p><bold>*</bold>	Females of <italic><tp:taxon-name>Zephyrarchaea mainae</tp:taxon-name></italic> and <italic><tp:taxon-name>Zephyrarchaea janineae</tp:taxon-name></italic> sp. n. are very similar morphologically, with only subtle morphometric differences in the shape of the carapace; male<!--PageBreak--> specimens or nucleotide sequences are recommended to accurately identify these closely related species.</p><p><bold>**</bold>	Females of <italic><tp:taxon-name>Zephyrarchaea vichickmani</tp:taxon-name></italic> sp. n. and <italic><tp:taxon-name>Zephyrarchaea marae</tp:taxon-name></italic> sp. n. are essentially indistinguishable morphologically, with male specimens or nucleotide sequences required to identify these closely related sister-species.</p></tp:treatment-sec><tp:treatment-sec><!--Section generated to contain objects referenced in tp:taxon-treatment.--><fig id="F4" position="float" orientation="portrait"><label>Figure 4.</label><caption><p>Diagnostic characters of <italic><tp:taxon-name>Zephyrarchaea</tp:taxon-name></italic> gen. n. and <italic><tp:taxon-name>Austrarchaea</tp:taxon-name></italic> Forster &amp; Platnick. <bold>A–B</bold>, Cephalothorax, lateral view, showing differences in carapace height and the position of accessory setae on male chelicerae: <bold>A</bold>, male <italic><tp:taxon-name>Austrarchaea harmsi</tp:taxon-name></italic> Rix &amp; Harvey; <bold>B</bold>, male <italic><tp:taxon-name>Zephyrarchaea marki</tp:taxon-name></italic> sp. n. <bold>C–D</bold>, Expanded male pedipalps, retro-ventral view, showing differences in the articulation and fusion of the conductor sclerites: <bold>C</bold>, <italic><tp:taxon-name>Austrarchaea helenae</tp:taxon-name></italic> Rix &amp; Harvey; <bold>D</bold>, <italic><tp:taxon-name>Zephyrarchaea marae</tp:taxon-name></italic> sp. n. bH = basal haematodocha; C = conductor; C1–2 = conductor sclerites 1–2; Cy = cymbium; E = embolus; Es = embolic sclerite; H = distal haematodocha; T = tegulum; (TS)1–3 = tegular sclerites 1–3. Scale bars: C–D = 0.2 mm.&lt;br/&gt; </p></caption><graphic xmlns:xlink="http://www.w3.org/1999/xlink" xlink:href="ZooKeys-191-001-g004.jpg" position="float" orientation="portrait" xlink:type="simple"/></fig><fig id="F7" position="float" orientation="portrait"><label>Figure 7.</label><caption><p>Graphs depicting the relationship between carapace length (CL) and carapace height (CH) for species of <italic><tp:taxon-name>Zephyrarchaea</tp:taxon-name></italic>. Smaller grey dots denote species of <italic><tp:taxon-name>Austrarchaea</tp:taxon-name></italic> (see <xref ref-type="bibr" rid="B25">Rix and Harvey 2011</xref>); boxes denote the three lineages of <italic><tp:taxon-name>Zephyrarchaea</tp:taxon-name></italic> from Victoria/South Australia, the Stirling Range and elsewhere in southern Western Australia.&lt;br/&gt; </p></caption><graphic xmlns:xlink="http://www.w3.org/1999/xlink" xlink:href="ZooKeys-191-001-g007.jpg" position="float" orientation="portrait" xlink:type="simple"/></fig><fig id="F10" position="float" orientation="portrait"><label>Figure 10.</label><caption><p><italic><tp:taxon-name>Zephyrarchaea mainae</tp:taxon-name></italic> (Platnick, 1991b). <bold>A–B</bold>, Cephalothorax and abdomen, lateral view: <bold>A</bold>, female (WAM T118983) from Mutton Bird Point, Western Australia; <bold>B</bold>, holotype male (WAM T17683) from Torndirrup National Park, Western Australia. <bold>C</bold>, Holotype male chelicerae, lateral view, showing accessory setae. <bold>D–F</bold>, Male (WAM T89569) pedipalp: <bold>D–E</bold>, bulb, retrolateral view; <bold>F</bold>, detail of distal tegular sclerites, prolateral view. <bold>G</bold>, Female (WAM T118983) internal genitalia, dorsal view. C1–2 = conductor sclerites 1–2; E = embolus; GP = genital plate; T = tegulum; (TS)1–3 = tegular sclerites 1–3. Scale bars: A–B = 1.0 mm; E = 0.2 mm.&lt;br/&gt; </p></caption><graphic xmlns:xlink="http://www.w3.org/1999/xlink" xlink:href="ZooKeys-191-001-g010.jpg" position="float" orientation="portrait" xlink:type="simple"/></fig><fig id="F16" position="float" orientation="portrait"><label>Figure 16.</label><caption><p><italic><tp:taxon-name>Zephyrarchaea vichickmani</tp:taxon-name></italic> sp. n. <bold>A–B</bold>, Cephalothorax and abdomen, lateral view: <bold>A</bold>, allotype female (MV K11579) from Acheron Gap, Victoria; <bold>B</bold>, holotype male (MV K11578) from Acheron Gap, Victoria. <bold>C</bold>, Holotype male chelicerae, lateral view, showing accessory setae. <bold>D–F</bold>, Holotype male pedipalp: <bold>D–E</bold>, bulb, retrolateral view, with inset showing twisted apex of tegular sclerite 1 in retroventral view; <bold>F</bold>, detail of distal tegular sclerites, prolateral view. <bold>G</bold>, Allotype female internal genitalia, dorsal view. C1–2 = conductor sclerites 1–2; E = embolus; GP = genital plate; T = tegulum; (TS)1–3 = tegular sclerites 1–3. Scale bars: A–B = 1.0 mm; E = 0.2 mm.&lt;br/&gt; </p></caption><graphic xmlns:xlink="http://www.w3.org/1999/xlink" xlink:href="ZooKeys-191-001-g016.jpg" position="float" orientation="portrait" xlink:type="simple"/></fig><fig id="F5" position="float" orientation="portrait"><label>Figure 5.</label><caption><p>Carapace morphology of <italic><tp:taxon-name>Zephyrarchaea</tp:taxon-name></italic> species. <bold>A–B</bold>, <italic><tp:taxon-name>Zephyrarchaea mainae</tp:taxon-name></italic> (Platnick): <bold>A</bold>, male pars cephalica, dorso-lateral view, showing accessory setae (AS) on and adjacent to proximal cheliceral bulge; <bold>B</bold>, female pars cephalica, antero-lateral view, showing cheliceral foramen (CF) and ocular bulge (OB). <bold>C–D</bold>, <italic><tp:taxon-name>Zephyrarchaea marae</tp:taxon-name></italic> sp. n.: <bold>C</bold>, male cephalothorax, antero-lateral view; <bold>D</bold>, male pars cephalica and chelicerae, frontal view, showing dorsal ‘head’ region and cheliceral foramen (CF). <bold>E</bold>, Cheliceraeof male <italic><tp:taxon-name>Zephyrarchaea mainae</tp:taxon-name></italic>, lateral view, showing proximal accessory setae (AS) and ectal stridulatory file (SF). <bold>F–G</bold>, Detail of carapace of male <italic><tp:taxon-name>Zephyrarchaea marae</tp:taxon-name></italic>, lateral view, showing granulate cuticle and setose tubercles (sT).&lt;br/&gt; </p></caption><graphic xmlns:xlink="http://www.w3.org/1999/xlink" xlink:href="ZooKeys-191-001-g005.jpg" position="float" orientation="portrait" xlink:type="simple"/></fig><fig id="F6" position="float" orientation="portrait"><label>Figure 6.</label><caption><p>Abdominal morphology of <italic><tp:taxon-name>Zephyrarchaea</tp:taxon-name></italic> species. <bold>A–B</bold>, Male abdomens, dorso-lateral view, showing dorsal scutes (S) and additional dorsal sclerites (ds) on hump-like tubercles: <bold>A</bold>, <italic><tp:taxon-name>Zephyrarchaea mainae</tp:taxon-name></italic> (Platnick); <bold>B</bold>, <italic><tp:taxon-name>Zephyrarchaea marae</tp:taxon-name></italic> sp. n. <bold>C</bold>, Female epigastric region of <italic><tp:taxon-name>Zephyrarchaea mainae</tp:taxon-name></italic>, ventral view, showing setose book lung covers (BL) and median genital plate (GP). <bold>D</bold>, Male epigastric region of <italic><tp:taxon-name>Zephyrarchaea mainae</tp:taxon-name></italic>, ventral view, showing fusion of epigastric sclerites. <bold>E</bold>, Abdominal cuticle of male <italic><tp:taxon-name>Zephyrarchaea marae</tp:taxon-name></italic>, lateral view, showing sclerotic spots (ss) surrounded by short setae. <bold>F</bold>, Spinnerets of female <italic><tp:taxon-name>Zephyrarchaea mainae</tp:taxon-name></italic>, posterior view (ventral side uppermost), showing anterior lateral (ALS) and posterior lateral (PLS) spinnerets anterior to anal tubercle (AT), and the absence of a colulus.</p></caption><graphic xmlns:xlink="http://www.w3.org/1999/xlink" xlink:href="ZooKeys-191-001-g006.jpg" position="float" orientation="portrait" xlink:type="simple"/></fig><fig id="F17" position="float" orientation="portrait"><label>Figure 17.</label><caption><p><italic><tp:taxon-name>Zephyrarchaea marae</tp:taxon-name></italic> sp. n. <bold>A–B</bold>, Cephalothorax and abdomen, lateral view: <bold>A</bold>, allotype female (MV K5921) from Gunyah Rainforest State Reserve, Victoria; <bold>B</bold>, holotype male (MV K11580) from Tarra-Bulga National Park, Victoria. <bold>C</bold>, Holotype male chelicerae, lateral view, showing accessory setae. <bold>D–F</bold>, Holotype male pedipalp: <bold>D–E</bold>, bulb, retrolateral view, with inset showing twisted apex of tegular sclerite 1 in retroventral view; <bold>F</bold>, detail of distal tegular sclerites, prolateral view. <bold>G</bold>, Allotype female internal genitalia, dorsal view. C1–2 = conductor sclerites 1–2; E = embolus; GP = genital plate; T = tegulum; (TS)1–3 = tegular sclerites 1–3. Scale bars: A–B = 1.0 mm; E = 0.2 mm.&lt;br/&gt; </p></caption><graphic xmlns:xlink="http://www.w3.org/1999/xlink" xlink:href="ZooKeys-191-001-g017.jpg" position="float" orientation="portrait" xlink:type="simple"/></fig><fig id="F18" position="float" orientation="portrait"><label>Figure 18.</label><caption><p><italic><tp:taxon-name>Zephyrarchaea porchi</tp:taxon-name></italic> sp. n. <bold>A–E</bold>, Holotype male (MV K11581) from Bimbi Park, Otway Range, Victoria: <bold>A</bold>, cephalothorax and abdomen, lateral view; <bold>B</bold>, chelicerae, lateral view, showing accessory setae; <bold>C–D</bold>, pedipalpal bulb (partially expanded), retrolateral view; <bold>E</bold>, detail of distal tegular sclerites, prolateral view. C1–2 = conductor sclerites 1–2; E = embolus; eH = embolic (distal) haematodocha; T = tegulum; (TS)1–3 = tegular sclerites 1–3. Scale bars: A = 1.0 mm; D = 0.2 mm.</p></caption><graphic xmlns:xlink="http://www.w3.org/1999/xlink" xlink:href="ZooKeys-191-001-g018.jpg" position="float" orientation="portrait" xlink:type="simple"/></fig><fig id="F14" position="float" orientation="portrait"><label>Figure 14.</label><caption><p><italic><tp:taxon-name>Zephyrarchaea melindae</tp:taxon-name></italic> sp. n. <bold>A–B</bold>, Cephalothorax and abdomen, lateral view: <bold>A</bold>, allotype female (WAM T97468) from Toolbrunup Peak, Stirling Range National Park, Western Australia; <bold>B</bold>, holotype male (WAM T118986) from Mount Hassell, Stirling Range National Park, Western Australia. <bold>C</bold>, Holotype male chelicerae, lateral view, showing accessory setae. <bold>D–F</bold>, Holotype male pedipalp: <bold>D–E</bold>, bulb, retrolateral view, with inset showing twisted apex of tegular sclerite 1 in retroventral view; <bold>F</bold>, detail of distal tegular sclerites, prolateral view. <bold>G</bold>, Allotype female internal genitalia, dorsal view. C1–2 = conductor sclerites 1–2; E = embolus; GP = genital plate; T = tegulum; (TS)1 = tegular sclerite 1. Scale bars: A–B = 1.0 mm; E = 0.2 mm.&lt;br/&gt; </p></caption><graphic xmlns:xlink="http://www.w3.org/1999/xlink" xlink:href="ZooKeys-191-001-g014.jpg" position="float" orientation="portrait" xlink:type="simple"/></fig><fig id="F15" position="float" orientation="portrait"><label>Figure 15.</label><caption><p><italic><tp:taxon-name>Zephyrarchaea barrettae</tp:taxon-name></italic> sp. n. <bold>A–B</bold>, Cephalothorax and abdomen, lateral view: <bold>A</bold>, allotype female (WAM T97466) from Talyuberlup Peak, Stirling Range National Park, Western Australia; <bold>B</bold>, holotype male (WAM T117055) from Talyuberlup Peak, Stirling Range National Park, Western Australia. <bold>C</bold>, Holotype male chelicerae, lateral view, showing accessory setae. <bold>D–F</bold>, Holotype male pedipalp: <bold>D–E</bold>, bulb, retrolateral view, with inset showing twisted apex of tegular sclerite 1 in retroventral view; <bold>F</bold>, detail of distal tegular sclerites, prolateral view. <bold>G</bold>, Allotype female internal genitalia, dorsal view. C1–2 = conductor sclerites 1–2; E = embolus; GP = genital plate; H = distal haematodocha; T = tegulum; (TS)1 = tegular sclerite 1. Scale bars: A–B = 1.0 mm; E = 0.2 mm.&lt;br/&gt; </p></caption><graphic xmlns:xlink="http://www.w3.org/1999/xlink" xlink:href="ZooKeys-191-001-g015.jpg" position="float" orientation="portrait" xlink:type="simple"/></fig><fig id="F11" position="float" orientation="portrait"><label>Figure 11.</label><caption><p><italic><tp:taxon-name>Zephyrarchaea janineae</tp:taxon-name></italic> sp. n. <bold>A–B</bold>, Cephalothorax and abdomen, lateral view: <bold>A</bold>, allotype female (WAM T118981) from Karri Valley, Western Australia; <bold>B</bold>, holotype male (WAM T89559) from Karri Valley, Western Australia. <bold>C</bold>, Holotype male chelicerae, lateral view, showing accessory setae. <bold>D–F</bold>, Holotype male pedipalp: <bold>D–E</bold>, bulb, retrolateral view; <bold>F</bold>, detail of distal tegular sclerites, prolateral view. <bold>G</bold>, Allotype female internal genitalia, dorsal view. C1–2 = conductor sclerites 1–2; E = embolus;  GP = genital plate; T = tegulum; (TS)1–3 = tegular sclerites 1–3. Scale bars: A–B = 1.0 mm; E = 0.2 mm.</p></caption><graphic xmlns:xlink="http://www.w3.org/1999/xlink" xlink:href="ZooKeys-191-001-g011.jpg" position="float" orientation="portrait" xlink:type="simple"/></fig><fig id="F13" position="float" orientation="portrait"><label>Figure 13.</label><caption><p><italic><tp:taxon-name>Zephyrarchaea robinsi</tp:taxon-name></italic> (Harvey, 2002a). <bold>A–D</bold>, Holotype female (WAM T42580) from Ellen Peak, Stirling Range National Park, Western Australia: <bold>A</bold>, cephalothorax and abdomen, lateral view; <bold>B–D</bold>, internal genitalia, dorsal view; <bold>C–D</bold>, illustrations (from Harvey 2002a) of internal genitalia, dorsal view, showing shape of membranous bursa and underlying spermathecae. B = bursa; GP = genital plate; Sp = spermathecae. Scale bar: A = 1.0 mm.&lt;br/&gt; </p></caption><graphic xmlns:xlink="http://www.w3.org/1999/xlink" xlink:href="ZooKeys-191-001-g013.jpg" position="float" orientation="portrait" xlink:type="simple"/></fig><fig id="F2" position="float" orientation="portrait"><label>Figure 2.</label><caption><p>Map showing the known distribution of <tp:taxon-name>Archaeidae</tp:taxon-name> in Australia, with locality records for species of <italic><tp:taxon-name>Zephyrarchaea</tp:taxon-name></italic> highlighted in black. Note the disjunct distribution of the genus in south-eastern and south-western mainland Australia.</p></caption><graphic xmlns:xlink="http://www.w3.org/1999/xlink" xlink:href="ZooKeys-191-001-g002.jpg" position="float" orientation="portrait" xlink:type="simple"/></fig><fig id="F20" position="float" orientation="portrait"><label>Figure 20.</label><caption><p><italic><tp:taxon-name>Zephyrarchaea mainae</tp:taxon-name></italic> (Platnick, 1991b), distribution and habitat: <bold>A</bold>, topographic map showing the known distribution of <tp:taxon-name>Archaeidae</tp:taxon-name> in south-western Western Australia, with collection localities for <italic><tp:taxon-name>Zephyrarchaea mainae</tp:taxon-name></italic> highlighted in yellow (red highlighted localities denote juvenile specimens of tentative identification; see <italic><tp:taxon-name>Zephyrarchaea</tp:taxon-name></italic> sp. unidentified juvenile specimens, above); <bold>B</bold>, satellite image showing detail of inset (A); <bold>C</bold>, temperate coastal heathland near the type locality – Albany Wind Farm, Torndirrup Peninsula, Western Australia (March 2008). Image (C) by M. Rix.</p></caption><graphic xmlns:xlink="http://www.w3.org/1999/xlink" xlink:href="ZooKeys-191-001-g020.jpg" position="float" orientation="portrait" xlink:type="simple"/></fig><fig id="F22" position="float" orientation="portrait"><label>Figure 22.</label><caption><p><italic><tp:taxon-name>Zephyrarchaea marki</tp:taxon-name></italic> sp. n., distribution and habitat: <bold>A</bold>, topographic map showing the known distribution of <tp:taxon-name>Archaeidae</tp:taxon-name> in south-western Western Australia, with collection localities for <italic><tp:taxon-name>Zephyrarchaea marki</tp:taxon-name></italic> highlighted in yellow; <bold>B</bold>, satellite image showing detail of inset (A); <bold>C</bold>, temperate coastal heathland at the type locality – Thistle Cove, Cape Le Grand National Park, Western Australia (June 2010). Image (C) by M. Rix.</p></caption><graphic xmlns:xlink="http://www.w3.org/1999/xlink" xlink:href="ZooKeys-191-001-g022.jpg" position="float" orientation="portrait" xlink:type="simple"/></fig><fig id="F23" position="float" orientation="portrait"><label>Figure 23.</label><caption><p><italic><tp:taxon-name>Zephyrarchaea robinsi</tp:taxon-name></italic> (Harvey, 2002a), distribution and habitat: <bold>A</bold>, topographic map showing the known distribution of <tp:taxon-name>Archaeidae</tp:taxon-name> in south-western Western Australia, with collection localities for <italic><tp:taxon-name>Zephyrarchaea robinsi</tp:taxon-name></italic> highlighted in yellow; <bold>B</bold>, satellite image showing detail of inset (A); <bold>C</bold>, montane heathland at the type locality – Ellen Peak, Stirling Range National Park, Western Australia (November 2007), with Bluff Knoll visible in the distance. Image (C) by M. Rix.</p></caption><graphic xmlns:xlink="http://www.w3.org/1999/xlink" xlink:href="ZooKeys-191-001-g023.jpg" position="float" orientation="portrait" xlink:type="simple"/></fig><fig id="F24" position="float" orientation="portrait"><label>Figure 24.</label><caption><p><italic><tp:taxon-name>Zephyrarchaea melindae</tp:taxon-name></italic> sp. n., distribution and habitat: <bold>A</bold>, topographic map showing the known distribution of <tp:taxon-name>Archaeidae</tp:taxon-name> in south-western Western Australia, with collection localities for <italic><tp:taxon-name>Zephyrarchaea melindae</tp:taxon-name></italic> highlighted in yellow; <bold>B</bold>, satellite image showing detail of inset (A); <bold>C</bold>, view from the summit of Bluff Knoll across the western Stirling Range National Park, showing collection localities for <italic><tp:taxon-name>Zephyrarchaea melindae</tp:taxon-name></italic> (i.e. Toolbrunup Peak, Mount Hassell) highlighted in bold (June 2010). Note the Chester Pass lowlands, separating populations of <italic><tp:taxon-name>Zephyrarchaea melindae</tp:taxon-name></italic> and <italic><tp:taxon-name>Zephyrarchaea robinsi</tp:taxon-name></italic>, and Talyuberlup Peak in the distance, home to <italic><tp:taxon-name>Zephyrarchaea barrettae</tp:taxon-name></italic> sp. n. Image (C) by M. Rix.</p></caption><graphic xmlns:xlink="http://www.w3.org/1999/xlink" xlink:href="ZooKeys-191-001-g024.jpg" position="float" orientation="portrait" xlink:type="simple"/></fig><fig id="F21" position="float" orientation="portrait"><label>Figure 21.</label><caption><p><italic><tp:taxon-name>Zephyrarchaea janineae</tp:taxon-name></italic> sp. n., distribution and habitat: <bold>A</bold>, topographic map showing the known distribution of <tp:taxon-name>Archaeidae</tp:taxon-name> in south-western Western Australia, with collection localities for <italic><tp:taxon-name>Zephyrarchaea janineae</tp:taxon-name></italic> highlighted in yellow; <bold>B</bold>, satellite image showing detail of inset (A); <bold>C</bold>, wet eucalypt forest at the type locality – Karri Valley, Western Australia (August 2006). Image (C) by M. Rix.</p></caption><graphic xmlns:xlink="http://www.w3.org/1999/xlink" xlink:href="ZooKeys-191-001-g021.jpg" position="float" orientation="portrait" xlink:type="simple"/></fig><fig id="F29" position="float" orientation="portrait"><label>Figure 29.</label><caption><p><italic><tp:taxon-name>Zephyrarchaea grayi</tp:taxon-name></italic> sp. n., distribution and habitat: <bold>A</bold>, topographic map showing the known distribution of <tp:taxon-name>Archaeidae</tp:taxon-name> in Victoria and South Australia, with collection localities for <italic><tp:taxon-name>Zephyrarchaea grayi</tp:taxon-name></italic> highlighted in yellow; <bold>B</bold>, satellite image showing detail of inset (A); <bold>C</bold>, wet sclerophyll forest at the type locality – Delley’s Dell, Grampians National Park, Victoria (March 2010). Image (C) by M. Rix.</p></caption><graphic xmlns:xlink="http://www.w3.org/1999/xlink" xlink:href="ZooKeys-191-001-g029.jpg" position="float" orientation="portrait" xlink:type="simple"/></fig><fig id="F26" position="float" orientation="portrait"><label>Figure 26.</label><caption><p><italic><tp:taxon-name>Zephyrarchaea vichickmani</tp:taxon-name></italic> sp. n., distribution and habitat: <bold>A</bold>, topographic map showing the known distribution of <tp:taxon-name>Archaeidae</tp:taxon-name> in Victoria and South Australia, with collection localities for <italic><tp:taxon-name>Zephyrarchaea vichickmani</tp:taxon-name></italic> highlighted in yellow; <bold>B</bold>, satellite image showing detail of inset (A); <bold>C</bold>, cool-temperate <italic><tp:taxon-name>Nothofagus</tp:taxon-name></italic> rainforest at the type locality – Acheron Gap, Yarra Ranges National Park, Victoria (March 2010). Image (C) by M. Rix.</p></caption><graphic xmlns:xlink="http://www.w3.org/1999/xlink" xlink:href="ZooKeys-191-001-g026.jpg" position="float" orientation="portrait" xlink:type="simple"/></fig><fig id="F27" position="float" orientation="portrait"><label>Figure 27.</label><caption><p><italic><tp:taxon-name>Zephyrarchaea marae</tp:taxon-name></italic> sp. n., distribution and habitat: <bold>A</bold>, topographic map showing the known distribution of <tp:taxon-name>Archaeidae</tp:taxon-name> in Victoria and South Australia, with collection localities for <italic><tp:taxon-name>Zephyrarchaea marae</tp:taxon-name></italic> highlighted in yellow; <bold>B</bold>, satellite image showing detail of inset (A); <bold>C</bold>, cool-temperate <italic><tp:taxon-name>Nothofagus</tp:taxon-name></italic> rainforest at the type locality – Tarra Valley, Tarra-Bulga National Park, Victoria (April 2010). Image (C) by M. Rix.</p></caption><graphic xmlns:xlink="http://www.w3.org/1999/xlink" xlink:href="ZooKeys-191-001-g027.jpg" position="float" orientation="portrait" xlink:type="simple"/></fig><fig id="F28" position="float" orientation="portrait"><label>Figure 28.</label><caption><p><italic><tp:taxon-name>Zephyrarchaea porchi</tp:taxon-name></italic> sp. n., distribution and habitat: <bold>A</bold>, topographic map showing the known distribution of <tp:taxon-name>Archaeidae</tp:taxon-name> in Victoria and South Australia, with collection localities for <italic><tp:taxon-name>Zephyrarchaea porchi</tp:taxon-name></italic> highlighted in yellow; <bold>B</bold>, satellite image showing detail of inset (A); <bold>C</bold>, bracken-rich eucalypt forest at the type locality – Bimbi Park, Otway Range, Victoria (March 2012). Image (C) by N. Porch, used with permission.</p></caption><graphic xmlns:xlink="http://www.w3.org/1999/xlink" xlink:href="ZooKeys-191-001-g028.jpg" position="float" orientation="portrait" xlink:type="simple"/></fig><fig id="F30" position="float" orientation="portrait"><label>Figure 30.</label><caption><p><italic><tp:taxon-name>Zephyrarchaea austini</tp:taxon-name></italic> sp. n., distribution and habitat: <bold>A</bold>, topographic map showing the known distribution of <tp:taxon-name>Archaeidae</tp:taxon-name> in Victoria and South Australia, with collection localities for <italic><tp:taxon-name>Zephyrarchaea austini</tp:taxon-name></italic> highlighted in yellow; <bold>B</bold>, satellite image showing detail of inset (A); <bold>C</bold>, open eucalypt woodland and heathland at the type locality – near Billy Goat Falls, Western River Wilderness Protection Area, Kangaroo Island, South Australia (May 2010). Image (<bold>C</bold>) by M. Rix.</p></caption><graphic xmlns:xlink="http://www.w3.org/1999/xlink" xlink:href="ZooKeys-191-001-g030.jpg" position="float" orientation="portrait" xlink:type="simple"/></fig><fig id="F25" position="float" orientation="portrait"><label>Figure 25.</label><caption><p><italic><tp:taxon-name>Zephyrarchaea barrettae</tp:taxon-name></italic> sp. n., distribution and habitat: <bold>A</bold>, topographic map showing the known distribution of <tp:taxon-name>Archaeidae</tp:taxon-name> in south-western Western Australia, with collection localities for <italic><tp:taxon-name>Zephyrarchaea barrettae</tp:taxon-name></italic> highlighted in yellow; <bold>B</bold>, satellite image showing detail of inset (A); <bold>C</bold>, view from Stirling Range Drive showing the type locality – Talyuberlup Peak, Stirling Range National Park (August 2008). Image (C) by M. Rix.</p></caption><graphic xmlns:xlink="http://www.w3.org/1999/xlink" xlink:href="ZooKeys-191-001-g025.jpg" position="float" orientation="portrait" xlink:type="simple"/></fig><fig id="F3" position="float" orientation="portrait"><label>Figure 3.</label><caption><p>Phylogeny of <italic><tp:taxon-name>Zephyrarchaea</tp:taxon-name></italic> species from <xref ref-type="bibr" rid="B25">Rix and Harvey (2012)</xref>, showing results from a combined, gene-partitioned Bayesian analysis of that study’s multi-gene dataset (2591 bp: COI, COII, tRNA-K, tRNA-D, ATP8, ATP6, H3). Clades with &gt;95% posterior probability support are denoted by thickened branches, with lower individual clade support values shown above nodes. Note the presence of three main regional clades, each illustrated with an exemplar species (highlighted*). The Victorian species <italic><tp:taxon-name>Zephyrarchaea grayi</tp:taxon-name></italic> sp. n. and <italic><tp:taxon-name>Zephyrarchaea porchi</tp:taxon-name></italic> sp. n. were not able to be sequenced for this study (shown as black dots on inset map).</p></caption><graphic xmlns:xlink="http://www.w3.org/1999/xlink" xlink:href="ZooKeys-191-001-g003.jpg" position="float" orientation="portrait" xlink:type="simple"/></fig><fig id="F1" position="float" orientation="portrait"><label>Figure 1.</label><caption><p>Habitus images of live <tp:taxon-name>Archaeidae</tp:taxon-name> from southern Australia: <bold>A</bold> paratype female <italic><tp:taxon-name>Zephyrarchaea vichickmani</tp:taxon-name></italic> sp. n. from Acheron Gap, Central Highlands, Victoria; <bold>B</bold> holotype male <italic><tp:taxon-name>Zephyrarchaea barrettae</tp:taxon-name></italic> sp. n. from Talyuberlup Peak, Stirling Range National Park, Western Australia; <bold>C</bold> paratype female <italic><tp:taxon-name>Zephyrarchaea janineae</tp:taxon-name></italic> sp. n. from Karri Valley, Western Australia; <bold>D</bold> male <italic><tp:taxon-name>Zephyrarchaea marki</tp:taxon-name></italic> sp. n. from Thistle Cove, Cape Le Grand National Park, Western Australia; <bold>E</bold> female <italic><tp:taxon-name>Zephyrarchaea mainae</tp:taxon-name></italic> (Platnick) from William Bay National Park, Western Australia; <bold>F</bold> female <italic><tp:taxon-name>Zephyrarchaea mainae</tp:taxon-name></italic> from Bremer Bay, Western Australia. </p></caption><graphic xmlns:xlink="http://www.w3.org/1999/xlink" xlink:href="ZooKeys-191-001-g001.jpg" position="float" orientation="portrait" xlink:type="simple"/></fig><fig id="F12" position="float" orientation="portrait"><label>Figure 12.</label><caption><p><italic><tp:taxon-name>Zephyrarchaea marki</tp:taxon-name></italic> sp. n. <bold>A–E</bold>, Holotype male (WAM T118985) from Thistle Cove, Cape Le Grand National Park, Western Australia: <bold>A</bold>, cephalothorax and abdomen, lateral view; <bold>B</bold>, chelicerae, lateral view, showing accessory setae; <bold>C–D</bold>, pedipalpal bulb, retrolateral view; <bold>E</bold>, detail of distal tegular sclerites, prolateral view. C1–2 = conductor sclerites 1–2; E = embolus; T = tegulum; (TS)1–3 = tegular sclerites 1–3. Scale bars: A = 1.0 mm; D = 0.2 mm.&lt;br/&gt; </p></caption><graphic xmlns:xlink="http://www.w3.org/1999/xlink" xlink:href="ZooKeys-191-001-g012.jpg" position="float" orientation="portrait" xlink:type="simple"/></fig><fig id="F19" position="float" orientation="portrait"><label>Figure 19.</label><caption><p><italic><tp:taxon-name>Zephyrarchaea grayi</tp:taxon-name></italic> sp. n. and <italic><tp:taxon-name>Zephyrarchaea austini</tp:taxon-name></italic> sp. n. <bold>A–B</bold>, holotype female <italic><tp:taxon-name>Zephyrarchaea grayi</tp:taxon-name></italic> sp. n. (AMS KS109448) from Delley’s Dell, Grampians National Park, Victoria: <bold>A</bold>, cephalothorax and abdomen, lateral view; <bold>B</bold>, internal genitalia, antero-dorsal view. <bold>C–D</bold>, holotype female <italic><tp:taxon-name>Zephyrarchaea austini</tp:taxon-name></italic> (SAM NN28000) from Western River Wilderness Protection Area, Kangaroo Island, South Australia: <bold>C</bold>, cephalothorax and abdomen, lateral view; <bold>D</bold>, internal genitalia, antero-dorsal view. GP = genital plate. Scale bars: A, C = 1.0 mm.</p></caption><graphic xmlns:xlink="http://www.w3.org/1999/xlink" xlink:href="ZooKeys-191-001-g019.jpg" position="float" orientation="portrait" xlink:type="simple"/></fig><fig id="F9" position="float" orientation="portrait"><label>Figure 9.</label><caption><p>Lateral ‘head’ profiles of females of species of <italic><tp:taxon-name>Zephyrarchaea</tp:taxon-name></italic>, showing variation in carapace shape as quantified by the post-ocular ratio (P.O. Ratio) and ratio of highest point of carapace relative to post-ocular length (HPC Ratio) (see Fig. 8): <bold>A</bold>, allotype <italic><tp:taxon-name>Zephyrarchaea vichickmani</tp:taxon-name></italic> sp. n.; <bold>B</bold>, allotype <italic><tp:taxon-name>Zephyrarchaea marae</tp:taxon-name></italic> sp. n.; <bold>C</bold>, holotype <italic><tp:taxon-name>Zephyrarchaea grayi</tp:taxon-name></italic> sp. n.; <bold>D</bold>, holotype <italic><tp:taxon-name>Zephyrarchaea austini</tp:taxon-name></italic> sp. n.; <bold>E</bold>, <italic><tp:taxon-name>Zephyrarchaea mainae</tp:taxon-name></italic> (Platnick, 1991b); <bold>F</bold>, allotype <italic><tp:taxon-name>Zephyrarchaea janineae</tp:taxon-name></italic> sp. n.; <bold>G</bold>, holotype <italic><tp:taxon-name>Zephyrarchaea robinsi</tp:taxon-name></italic> (Harvey, 2002a); <bold>H</bold>, allotype <italic><tp:taxon-name>Zephyrarchaea melindae</tp:taxon-name></italic> sp. n.; <bold>I</bold>, allotype <italic><tp:taxon-name>Zephyrarchaea barrettae</tp:taxon-name></italic> sp. n.</p></caption><graphic xmlns:xlink="http://www.w3.org/1999/xlink" xlink:href="ZooKeys-191-001-g009.jpg" position="float" orientation="portrait" xlink:type="simple"/></fig></tp:treatment-sec><ref-list><ref id="B1"><mixed-citation xmlns:xlink="http://www.w3.org/1999/xlink" xlink:type="simple"><person-group><name name-style="western"><surname>Brown</surname><given-names>RW</given-names></name></person-group> (<year>1956</year>)<source> Composition of Scientific Words: A Manual of Methods and a Lexicon of Materials for the Practice of Logotechnics.</source><publisher-name>Smithsonian Books</publisher-name>, <publisher-loc>Washington DC</publisher-loc>, <lpage>882</lpage> pp.</mixed-citation></ref><ref id="B25"><mixed-citation xmlns:xlink="http://www.w3.org/1999/xlink" xlink:type="simple"><person-group><name name-style="western"><surname>Rix</surname><given-names>MG</given-names></name><name name-style="western"><surname>Harvey</surname><given-names>MS</given-names></name></person-group> (<year>2012</year>)<article-title> Phylogeny and historical biogeography of ancient assassin spiders (Araneae: Archaeidae) in the Australian mesic zone: evidence for Miocene speciation within Tertiary refugia.</article-title><source>Molecular Phylogenetics and Evolution </source><volume>62</volume>: <fpage>375</fpage>-<lpage>396</lpage>. doi: <ext-link ext-link-type="uri" xlink:href="http://dx.doi.org/10.1016/j.ympev.2011.10.009" xlink:type="simple">10.1016/j.ympev.2011.10.009</ext-link></mixed-citation></ref><ref id="B8"><mixed-citation xmlns:xlink="http://www.w3.org/1999/xlink" xlink:type="simple"><person-group><name name-style="western"><surname>Forster</surname><given-names>RR</given-names></name><name name-style="western"><surname>Platnick</surname><given-names>NI</given-names></name></person-group> (<year>1984</year>)<article-title> A review of the archaeid spiders and their relatives, with notes on the limits of the superfamily Palpimanoidea (Arachnida, Araneae).</article-title><source>Bulletin of the American Museum of Natural History </source><volume>178</volume>: <fpage>1</fpage>-<lpage>106</lpage>.</mixed-citation></ref><ref id="B27"><mixed-citation xmlns:xlink="http://www.w3.org/1999/xlink" xlink:type="simple"><person-group><name name-style="western"><surname>Wood</surname><given-names>H</given-names></name></person-group> (<year>2008</year>)<article-title> A revision of the assassin spiders of the <italic>Eriauchenius</italic> gracilicollis group, a clade of spiders endemic to Madagascar (Araneae: Archaeidae).</article-title><source>Zoological Journal of the Linnean Society </source><volume>152</volume>: <fpage>255</fpage>-<lpage>296</lpage>. doi: <ext-link ext-link-type="uri" xlink:href="http://dx.doi.org/10.1111/j.1096-3642.2007.00359.x" xlink:type="simple">10.1111/j.1096-3642.2007.00359.x</ext-link></mixed-citation></ref><ref id="B24"><mixed-citation xmlns:xlink="http://www.w3.org/1999/xlink" xlink:type="simple"><person-group><name name-style="western"><surname>Rix</surname><given-names>MG</given-names></name><name name-style="western"><surname>Harvey</surname><given-names>MS</given-names></name></person-group> (<year>2011</year>)<article-title> Australian Assassins, Part I: a review of the assassin spiders (Araneae, Archaeidae) of mid-eastern Australia.</article-title><source>ZooKeys </source><volume>123</volume>: <fpage>1</fpage>-<lpage>100</lpage>. doi: <ext-link ext-link-type="uri" xlink:href="http://dx.doi.org/10.3897/zookeys.123.1448" xlink:type="simple">10.3897/zookeys.123.1448</ext-link></mixed-citation></ref><ref id="B26"><mixed-citation xmlns:xlink="http://www.w3.org/1999/xlink" xlink:type="simple"><person-group><name name-style="western"><surname>Schütt</surname><given-names>K</given-names></name></person-group> (<year>2002</year>)<source> The limits and phylogeny of the Araneoidea (Arachnida, Araneae). PhD thesis, Berlin, Germany: Humboldt-Universität zu Berlin.</source></mixed-citation></ref><ref id="B9"><mixed-citation xmlns:xlink="http://www.w3.org/1999/xlink" xlink:type="simple"><person-group><name name-style="western"><surname>Harvey</surname><given-names>MS</given-names></name></person-group> (<year>2002a</year>)<article-title> A new species of <italic>Austrarchaea</italic> (Araneae: Archaeidae) from Western Australia.</article-title><source>Records of the Western Australian Museum </source><volume>21</volume>: <fpage>35</fpage>-<lpage>37</lpage>.</mixed-citation></ref><ref id="B13"><mixed-citation xmlns:xlink="http://www.w3.org/1999/xlink" xlink:type="simple"><person-group><name name-style="western"><surname>Hopper</surname><given-names>SD</given-names></name><name name-style="western"><surname>Gioia</surname><given-names>P</given-names></name></person-group> (<year>2004</year>)<article-title> The Southwest Australian Floristic Region: evolution and conservation of a global hot spot of biodiversity.</article-title><source>Annual Review of Ecology, Evolution and Systematics </source><volume>35</volume>: <fpage>623</fpage>-<lpage>650</lpage>. doi: <ext-link ext-link-type="uri" xlink:href="http://dx.doi.org/10.1146/annurev.ecolsys.35.112202.130201" xlink:type="simple">10.1146/annurev.ecolsys.35.112202.130201</ext-link></mixed-citation></ref></ref-list></tp:taxon-treatment>
