# Supplementary material for: Australian Assassins, Part II: A review of the new assassin spider genus Zephyrarchaea (Araneae, Archaeidae) from southern Australia
Source: Zookeys. 2012 May 7;(191):1–62. doi: 10.3897/zookeys.191.3070 (PMC3353492; doi:10.3897/zookeys.191.3070)
Supplement: XML Treatment for Zephyrarchaea mainae [file zookeys.191.3070-treatment2.xml]

<!DOCTYPE tp:taxon-treatment
  PUBLIC "-//TaxonX//DTD Taxonomic Treatment Publishing DTD v0 20100105//EN" "tax-treatment-NSO.dtd">
<tp:taxon-treatment xmlns:tp="http://www.plazi.org/taxpub"><tp:treatment-meta><mixed-citation publication-type="journal"><person-group><name><surname>Rix</surname><given-names>Michael G.</given-names></name><name><surname>Harvey</surname><given-names>Mark S.</given-names></name></person-group><article-title>Australian Assassins, Part II: A review of the new assassin spider genus 
                    <italic>Zephyrarchaea</italic> (Araneae, Archaeidae) from southern Australia
                </article-title><source>Zookeys</source><day>7</day><month>5</month><year>2012</year><volume>2012</volume><issue>191</issue><fpage>1</fpage><lpage>62</lpage><pub-id pub-id-type="doi">10.3897/zookeys.191.3070</pub-id></mixed-citation></tp:treatment-meta><tp:nomenclature><tp:taxon-name>
                            <tp:taxon-name-part taxon-name-part-type="genus">Zephyrarchaea</tp:taxon-name-part>
                            <tp:taxon-name-part taxon-name-part-type="species">mainae</tp:taxon-name-part>
                        <object-id xmlns:xlink="http://www.w3.org/1999/xlink" xlink:type="simple">http://species-id.net/wiki/Zephyrarchaea_mainae</object-id>
								</tp:taxon-name><tp:taxon-authority>(Platnick, 1991b)</tp:taxon-authority><tp:taxon-status xmlns:xlink="http://www.w3.org/1999/xlink" xlink:type="simple">comb. n.</tp:taxon-status><xref ref-type="fig" rid="F1">Figs 1E–F</xref><xref ref-type="fig" rid="F5">5A–B, 5E</xref><xref ref-type="fig" rid="F6">6A, 6C–D, 6F</xref><xref ref-type="fig" rid="F8">8G</xref><xref ref-type="fig" rid="F9">9E</xref><xref ref-type="fig" rid="F10">10</xref><xref ref-type="fig" rid="F20">20</xref><tp:nomenclature-citation-list><tp:nomenclature-citation><tp:taxon-name>Austrarchaea mainae</tp:taxon-name><comment> Platnick, 1991b: 259, figs 1–7.</comment></tp:nomenclature-citation></tp:nomenclature-citation-list></tp:nomenclature><tp:treatment-sec sec-type="Vernacular name"><p>Albany Assassin Spider</p></tp:treatment-sec><tp:treatment-sec sec-type="Type material"><title>Type material.</title><p>Holotype male. Torndirrup National Park (probably near end of Eclipse Island Road), Western Australia, Australia, pitfall trap, 1–6.VI.1983, P. Dyer, J. Lyon (WAM T17683).</p><p>Paratypes. Allotype female, same data as holotype except 3–8.X.1983  (WAM T17684).</p></tp:treatment-sec><tp:treatment-sec sec-type="Other material examined"><title>Other material examined.</title><p><bold>AUSTRALIA: <italic><tp:taxon-name>Western Australia</tp:taxon-name></italic>:</bold> <bold>Torndirrup National Park:</bold> same data as holotype except 2–9.XI.1983, 1 juvenile (WAM T17682); next to carpark at end of Salmon Hole Road, <named-content xmlns:xlink="http://www.w3.org/1999/xlink" content-type="dwc:verbatimCoordinates" xlink:type="simple">35°06'07"S, 117°58'03"E</named-content>, sifting elevated leaf litter under <italic><tp:taxon-name>Agonis</tp:taxon-name></italic>, 14.III.2008, M. Rix, M. Harvey, 1♀, 2 juveniles (WAM T89566<sup>DNA: TO-1-J/TO-2-J</sup>); same data except 30 April 2008, 1♀ (AMNH); same data, 1♀ (QMB S91206); same data, 1 juvenile (WAM T89567<sup>DNA: TO-171-J</sup>); next to carpark at base of Isthmus Hill, <named-content xmlns:xlink="http://www.w3.org/1999/xlink" content-type="dwc:verbatimCoordinates" xlink:type="simple">35°05'55"S, 117°58'02"E</named-content>, sifting elevated leaf litter in coastal <italic><tp:taxon-name>Agonis</tp:taxon-name></italic> and eucalypt grove, 14.III.2008, M. Rix, M. Harvey, 2 juveniles (WAM T89568<sup>DNA: TO-3-J/TO-4-J</sup>). <bold>Bremer Bay:</bold> Wellstead Road, S. of Bremer Bay, near Yate Place, <named-content xmlns:xlink="http://www.w3.org/1999/xlink" content-type="dwc:verbatimCoordinates" xlink:type="simple">34°24'10"S, 119°22'42"E</named-content>, sifting elevated leaf litter in <italic><tp:taxon-name>Agonis</tp:taxon-name></italic> grove, 19.VI.2010, M. Rix, J.D. Roberts, 1♂, 1♀ (WAM T118984); same data except 21.IV.2009, M. Rix, 1♂, 1 juvenile (WAM T97463<sup>DNA: BB-147-J</sup>); same data except 2.V.2008, M. Rix, M. Harvey, J. Newell, 1♀, 1 juvenile (WAM T89563<sup>DNA: BB-34-F/BB-35-J</sup>). <bold>Denmark Region:</bold> Gilge Road, 15 km SE. of Denmark, <named-content xmlns:xlink="http://www.w3.org/1999/xlink" content-type="dwc:verbatimCoordinates" xlink:type="simple">35°03'15"S, 117°28'49"E</named-content>, sifting elevated leaf litter in remnant Karri grove with <italic><tp:taxon-name>Agonis</tp:taxon-name></italic>, 16.III.2008, M. Rix, M. Harvey, 1♀, 1 juvenile (WAM T89577<sup>DNA: GI-14-F/GI-15-J</sup>); Mount Hallowell, 7 km SW. of Denmark, <named-content xmlns:xlink="http://www.w3.org/1999/xlink" content-type="dwc:verbatimCoordinates" xlink:type="simple">35°00'34"S, 117°18'04"E</named-content>, beating grass clumps in Karri forest, 6.XI.2007, M. Moir, D. Jolly, 1 juvenile (WAM T78901); Mount Hallowell, 7 km SW. of Denmark, <named-content xmlns:xlink="http://www.w3.org/1999/xlink" content-type="dwc:verbatimCoordinates" xlink:type="simple">35°00'38"S, 117°17'57"E</named-content>, beating grass clump in Karri forest, 19.III.2008, M. Rix, M. Harvey, 1 juvenile (WAM T89590<sup>DNA: MH-30-J</sup>). <bold>Gull Rock National Park:</bold> end of Ledge Point Road, near carpark, <named-content xmlns:xlink="http://www.w3.org/1999/xlink" content-type="dwc:verbatimCoordinates" xlink:type="simple">35°00'51"S, 118°00'23"E</named-content>, sifting elevated leaf litter under <italic><tp:taxon-name>Agonis</tp:taxon-name></italic>, 17.III.2008, M. Rix, M. Harvey, 1♀, 1 juvenile (WAM T89578<sup>DNA: GR-16-F/GR-17-J</sup>). <bold>Mutton Bird Point:</bold> end of Mutton Bird Road, <named-content xmlns:xlink="http://www.w3.org/1999/xlink" content-type="dwc:verbatimCoordinates" xlink:type="simple">35°02'53"S, 117°41'42"E</named-content>, sifting elevated leaf litter under <italic><tp:taxon-name>Agonis</tp:taxon-name></italic>, 19.VI.2010, M. Rix, J.D. &amp; B. Roberts, 1♂, 2♀, 2 juveniles (WAM T118983); end of Mutton Bird Road, <named-content xmlns:xlink="http://www.w3.org/1999/xlink" content-type="dwc:verbatimCoordinates" xlink:type="simple">35°02'52"S, 117°41'42"E</named-content>, sifting elevated leaf litter under <italic><tp:taxon-name>Agonis</tp:taxon-name></italic>, 18.III.2008, M. Rix, M. Harvey, 1♂, 3 juveniles (WAM T89582<sup>DNA: MB-21-J</sup>); end of Mutton Bird Road, <named-content xmlns:xlink="http://www.w3.org/1999/xlink" content-type="dwc:verbatimCoordinates" xlink:type="simple">35°02'40"S, 117°41'50"E</named-content>, sifting elevated leaf litter under <italic><tp:taxon-name>Agonis</tp:taxon-name></italic>, 18.III.2008, M. Rix, M. Harvey, 1♀ (WAM T89581<sup>DNA: MB-20-F</sup>); end of Mutton Bird Road, <named-content xmlns:xlink="http://www.w3.org/1999/xlink" content-type="dwc:verbatimCoordinates" xlink:type="simple">35°02'54"S, 117°42'07"E</named-content>, sifting elevated leaf litter under <italic><tp:taxon-name>Agonis</tp:taxon-name></italic>, 18.III.2008, M. Rix, M. Harvey, 1♀ (WAM T89584<sup>DNA: MB-23-F</sup>); end of Mutton Bird Road, <named-content xmlns:xlink="http://www.w3.org/1999/xlink" content-type="dwc:verbatimCoordinates" xlink:type="simple">35°02'42"S, 117°41'36"E</named-content>, sifting elevated leaf litter under <italic><tp:taxon-name>Agonis</tp:taxon-name></italic>, 18.III.2008, M. Rix, M. Harvey, 1 juvenile (WAM T89579); end of Mutton Bird Road, <named-content xmlns:xlink="http://www.w3.org/1999/xlink" content-type="dwc:verbatimCoordinates" xlink:type="simple">35°02'43"S, 117°41'43"E</named-content>, sifting elevated leaf litter under <italic><tp:taxon-name>Agonis</tp:taxon-name></italic>, 18.III.2008, M. Rix, M. Harvey, 1 juvenile (WAM T89580); end of Mutton Bird Road, <named-content xmlns:xlink="http://www.w3.org/1999/xlink" content-type="dwc:verbatimCoordinates" xlink:type="simple">35°02'58"S, 117°41'56"E</named-content>, sifting elevated leaf litter under <italic><tp:taxon-name>Agonis</tp:taxon-name></italic>, 18.III.2008, M. Rix, M. Harvey, 1 juvenile (WAM T89583). <bold>Porongurup National Park:</bold> west of Waddy's Hut, <named-content xmlns:xlink="http://www.w3.org/1999/xlink" content-type="dwc:verbatimCoordinates" xlink:type="simple">34°40'54"S, 117°50'48"E</named-content>, sifting elevated leaf litter in unburnt Karri forest, 306 m, 20.IV.2009, M. Rix, 1♀, 1 juvenile (WAM T97465<sup>DNA: PO-166-F/PO-167-J</sup>); same data except 6 March 2010, M. Rix, L. Lopardo, 1♀ (WAM T114028<sup>DNA: PO-168-F</sup>). <bold>Torndirrup Peninsula:</bold> Albany Wind Farm, <named-content xmlns:xlink="http://www.w3.org/1999/xlink" content-type="dwc:verbatimCoordinates" xlink:type="simple">35°03'53"S, 117°47'35"E</named-content>, beating vegetation in coastal heathland, 26.IX.2007, M. Harvey, R. Ott, 3 juveniles (WAM T89557); Albany Wind Farm, off Bibbulmun Track boardwalk, <named-content xmlns:xlink="http://www.w3.org/1999/xlink" content-type="dwc:verbatimCoordinates" xlink:type="simple">35°03'57"S, 117°47'43"E</named-content>, sifting elevated leaf litter under <italic><tp:taxon-name>Banksia praemorsa</tp:taxon-name></italic>, 12.III.2007, M. Rix, M. Harvey, M. Moir, 1 juvenile (WAM T81097); Albany Wind Farm, NW. of Wind Turbine No. 2, <named-content xmlns:xlink="http://www.w3.org/1999/xlink" content-type="dwc:verbatimCoordinates" xlink:type="simple">35°03'43"S, 117°47'46"E</named-content>, sifting elevated leaf litter under <italic><tp:taxon-name>Agonis</tp:taxon-name></italic>, 15.III.2008, M. Rix, M. Harvey, 1 juvenile (WAM T89575<sup>DNA: WF-12-J</sup>); Albany Wind Farm, NW. of Wind Turbine No. 3, <named-content xmlns:xlink="http://www.w3.org/1999/xlink" content-type="dwc:verbatimCoordinates" xlink:type="simple">35°03'44"S, 117°47'38"E</named-content>, sifting elevated leaf litter under <italic><tp:taxon-name>Agonis</tp:taxon-name></italic>, 15.III.2008, M. Rix, M. Harvey, 1 juvenile (WAM T89576<sup>DNA: WF-13-J</sup>); Albany Wind Farm, SW. of Wind Turbine No. 5, <named-content xmlns:xlink="http://www.w3.org/1999/xlink" content-type="dwc:verbatimCoordinates" xlink:type="simple">35°03'35"S, 117°47'22"E</named-content>, sifting elevated leaf litter under <italic><tp:taxon-name>Agonis</tp:taxon-name></italic>, 15.III.2008, M. Rix, M. Harvey, 1♀ (WAM T89574<sup>DNA: WF-11-F</sup>); along Bibbulmun Track E. of Albany Wind Farm, <named-content xmlns:xlink="http://www.w3.org/1999/xlink" content-type="dwc:verbatimCoordinates" xlink:type="simple">35°04'05"S, 117°48'01"E</named-content>, sifting elevated leaf litter under <italic><tp:taxon-name>Agonis</tp:taxon-name></italic>, 27.V.2011, M. Rix, M. Harvey, G. Binford, 1♂ (WAM T118982); along Bibbulmun Track E. of Albany Wind Farm, <named-content xmlns:xlink="http://www.w3.org/1999/xlink" content-type="dwc:verbatimCoordinates" xlink:type="simple">35°04'05"S, 117°48'07"E</named-content>, sifting elevated leaf litter under <italic><tp:taxon-name>Agonis</tp:taxon-name></italic>, 18.III.2008, M. Rix, M. Harvey, 1♀ (WAM T89585<sup>DNA: WF-24-F</sup>); along Bibbulmun Track E. of Albany Wind Farm, <named-content xmlns:xlink="http://www.w3.org/1999/xlink" content-type="dwc:verbatimCoordinates" xlink:type="simple">35°04'10"S, 117°48'26"E</named-content>, sifting elevated leaf litter under <italic><tp:taxon-name>Agonis</tp:taxon-name></italic>, 18.III.2008, M. Rix, M. Harvey, 1 juvenile (WAM T89588); along Bibbulmun Track E. of Albany Wind Farm, <named-content xmlns:xlink="http://www.w3.org/1999/xlink" content-type="dwc:verbatimCoordinates" xlink:type="simple">35°04'08"S, 117°48'18"E</named-content>, sifting elevated leaf litter under <italic><tp:taxon-name>Agonis</tp:taxon-name></italic>, 18.III.2008, M. Rix, M. Harvey, 1 juvenile (WAM T89587<sup>DNA: WF-26-J</sup>); along Bibbulmun Track E. of Albany Wind Farm, <named-content xmlns:xlink="http://www.w3.org/1999/xlink" content-type="dwc:verbatimCoordinates" xlink:type="simple">35°04'06"S, 117°48'09"E</named-content>, sifting elevated leaf litter under <italic><tp:taxon-name>Agonis</tp:taxon-name></italic>, 18.III.2008, M. Rix, M. Harvey, 1 juvenile (WAM T89586<sup>DNA: WF-25-J</sup>); Cuthbert, W. of Roberts Road, <named-content xmlns:xlink="http://www.w3.org/1999/xlink" content-type="dwc:verbatimCoordinates" xlink:type="simple">35°01'59"S, 117°47'47"E</named-content>, sifting elevated leaf litter under <italic><tp:taxon-name>Agonis</tp:taxon-name></italic>, 18.III.2008, M. Rix, M. Harvey, 1♀, 2 juveniles (WAM T89589<sup>DNA: WF-28-J/WF-29-J</sup>); end of Prescott Vale Road, W. of Albany Wind Farm, <named-content xmlns:xlink="http://www.w3.org/1999/xlink" content-type="dwc:verbatimCoordinates" xlink:type="simple">35°02'57"S, 117°45'30"E</named-content>, sifting elevated leaf litter under <italic><tp:taxon-name>Agonis</tp:taxon-name></italic>, 15.III.2008,<!--PageBreak--> M. Rix, M. Harvey, 1♂, 3 juveniles (WAM T89569<sup>DNA: WF-5-J/WF-6-J</sup>); end of Prescott Vale Road, W. of Albany Wind Farm, <named-content xmlns:xlink="http://www.w3.org/1999/xlink" content-type="dwc:verbatimCoordinates" xlink:type="simple">35°03'10"S, 117°46'11"E</named-content>, sifting elevated leaf litter under <italic><tp:taxon-name>Agonis</tp:taxon-name></italic>, 15.III.2008, M. Rix, M. Harvey, 1 juvenile (WAM T89573<sup>DNA: WF-10-J</sup>); end of Prescott Vale Road, W. of Albany Wind Farm, <named-content xmlns:xlink="http://www.w3.org/1999/xlink" content-type="dwc:verbatimCoordinates" xlink:type="simple">35°03'10"S, 117°45'59"E</named-content>, sifting elevated leaf litter under <italic><tp:taxon-name>Agonis</tp:taxon-name></italic>, 15.III.2008, M. Rix, M. Harvey, 1♀ (WAM T89572<sup>DNA: WF-9-F</sup>); end of Prescott Vale Road, W. of Albany Wind Farm, <named-content xmlns:xlink="http://www.w3.org/1999/xlink" content-type="dwc:verbatimCoordinates" xlink:type="simple">35°03'02"S, 117°45'28"E</named-content>, sifting elevated leaf litter under <italic><tp:taxon-name>Agonis</tp:taxon-name></italic>, 15.III.2008, M. Rix, M. Harvey, 1♀ (WAM T89570); end of Prescott Vale Road, W. of Albany Wind Farm, <named-content xmlns:xlink="http://www.w3.org/1999/xlink" content-type="dwc:verbatimCoordinates" xlink:type="simple">35°03'10"S, 117°45'43"E</named-content>, sifting elevated leaf litter under <italic><tp:taxon-name>Agonis</tp:taxon-name></italic>, 15.III.2008, M. Rix, M. Harvey, 1♀ (WAM T89571<sup>DNA: WF-8-F</sup>). <bold>Walpole-Nornalup National Park:</bold> Anderson Road, <named-content xmlns:xlink="http://www.w3.org/1999/xlink" content-type="dwc:verbatimCoordinates" xlink:type="simple">34°59'43"S, 116°52'14"E</named-content>, sifting elevated leaf litter under curly grass in Marri and <italic><tp:taxon-name>Agonis</tp:taxon-name></italic> forest, 3.V.2008, M. Rix, M. Harvey, 2 juveniles (WAM T89564<sup>DNA: WA-36-J/WA-37-J</sup>); same data except 24.I.2010, M. Rix, J. Wojcieszek, 1♂, 2♀, 1 juvenile (WAM T114037<sup>DNA: WA-162-F</sup>). <bold>William Bay National Park:</bold> near Elephant Rock carpark, <named-content xmlns:xlink="http://www.w3.org/1999/xlink" content-type="dwc:verbatimCoordinates" xlink:type="simple">35°01'21"S, 117°14'12"E</named-content>, sifting elevated leaf litter under <italic><tp:taxon-name>Agonis</tp:taxon-name></italic>, 26.VI.2010, M. Rix, 2♀ (WAM T114029<sup>DNA: WB-169-F</sup>); same data except 29.IV.2008, M. Rix, M. Harvey, 1 juvenile (WAM T89591<sup>DNA: WB-31-J</sup>); same data except 7.III.2010, M. Rix, L. Lopardo, 2 juveniles (WAM T114030<sup>DNA: WB-170-J</sup>).</p></tp:treatment-sec><tp:treatment-sec sec-type="Diagnosis"><title>Diagnosis.</title><p><italic><tp:taxon-name>Zephyrarchaea mainae</tp:taxon-name></italic> can be distinguished from other known congeners except <italic><tp:taxon-name>Zephyrarchaea janineae</tp:taxon-name></italic> sp. n. by the presence of six dorsal, hump-like tubercles on the abdomen (<xref ref-type="fig" rid="F1">Figs 1E–F</xref>, <xref ref-type="fig" rid="F6">6A</xref>, <xref ref-type="fig" rid="F10">10A–B</xref>); and from <italic><tp:taxon-name>Zephyrarchaea janineae</tp:taxon-name></italic> sp. n. by the more flattened, rounded apex of tegular sclerite 1 (TS 1) (<xref ref-type="fig" rid="F10">Figs 10D–F</xref>).</p><p>This species can also be distinguished from other genotyped taxa (see <xref ref-type="fig" rid="F3">Fig. 3</xref>) by the following two unique nucleotide substitutions for COI and COII (n = 35): A(282), T(1173).</p></tp:treatment-sec><tp:treatment-sec sec-type="Description"><title>Description.</title><p><italic>Holotype male</italic>: Total length 3.44; leg I femur 1.81; F1/CL ratio 1.72. Cephalothorax dark reddish-brown; legs tan brown with darker annulations; abdomen mottled grey-brown and beige, with reddish-brown dorsal scute and sclerites (<xref ref-type="fig" rid="F10">Fig. 10B</xref>). Carapace short (CH/CL ratio 1.60); 1.05 long, 1.68 high, 1.03 wide; ‘neck’ 0.60 wide; highest point of pars cephalica (HPC) near posterior third of ‘head’ (ratio of HPC to post-ocular length 0.67), carapace with pronounced concave depression anterior to HPC; ‘head’ not strongly elevated dorsally (post-ocular ratio 0.24) (<xref ref-type="fig" rid="F8">Fig. 8G</xref>). Chelicerae with proximal tuft and additional comb of accessory setae on anterior face of paturon (<xref ref-type="fig" rid="F5">Figs 5A, 5E</xref>, <xref ref-type="fig" rid="F10">10C</xref>). Abdomen 1.69 long, 1.18 wide; with three pairs of dorsal hump-like tubercles (HT 1–6); dorsal scute fused anteriorly to epigastric sclerites, extending posteriorly to first pair of hump-like tubercles; HT 3–6 each covered by separate dorsal sclerites. Pedipalp fully expanded (see <xref ref-type="bibr" rid="B22">Platnick 1991b</xref>, figs 4–6). Unexpanded pedipalp (of WAM T89569) (<xref ref-type="fig" rid="F10">Figs 10D–F</xref>) pyriform, with broad, distally curved embolus supported by conductor sclerites 1–2; tegular sclerite 1 (TS 1) porrect, slightly curved in prolateral view, with flattened, rounded apex; TS 2–3 projecting beyond retro-distal rim of tegulum.</p><p><italic>Female</italic> (WAM T118983): Total length 3.31; leg I femur 1.97; F1/CL ratio 1.73. Cephalothorax dark reddish-brown; legs tan brown with darker annulations; abdomen mottled grey-brown and beige (<xref ref-type="fig" rid="F10">Fig. 10A</xref>). Carapace short (CH/CL ratio 1.71); 1.14 <!--PageBreak-->long, 1.95 high, 1.10 wide; ‘neck’ 0.68 wide; highest point of pars cephalica (HPC) near posterior third of ‘head’ (ratio of HPC to post-ocular length 0.63), carapace with pronounced concave depression anterior to HPC; ‘head’ not strongly elevated dorsally (post-ocular ratio 0.24) (<xref ref-type="fig" rid="F9">Fig. 9E</xref>). Chelicerae without accessory setae on anterior face of paturon. Abdomen 2.00 long, 1.36 wide; with three pairs of dorsal hump-like tubercles (HT 1–6). Internal genitalia (<xref ref-type="fig" rid="F10">Fig. 10G</xref>) with cluster of ≤ 15 sausage-shaped spermathecae either side of gonopore, clusters widely separated along midline of genital plate.</p><p><italic>Variation</italic>: Males (n = 8): total length 2.82–3.44; carapace length 1.02–1.15; carapace height 1.62–1.80; CH/CL ratio 1.56–1.64. Females (n = 23): total length 2.77–3.82; carapace length 0.94–1.21; carapace height 1.45–1.99; CH/CL ratio 1.55–1.71. Specimens of <italic><tp:taxon-name>Zephyrarchaea mainae</tp:taxon-name></italic> from the eastern-most Bremer Bay population have significantly smaller hump-like tubercles on the abdomen compared to populations further west (see <xref ref-type="fig" rid="F1">Fig. 1F</xref> cf. <xref ref-type="fig" rid="F1">Figs 1E</xref>, <xref ref-type="fig" rid="F10">10A</xref>), and males from this Bremer Bay population also have a more distally paddle-shaped TS 1 morphology similar to <italic><tp:taxon-name>Zephyrarchaea marki</tp:taxon-name></italic> sp. n. from Cape Le Grand National Park. <xref ref-type="bibr" rid="B25">Rix and Harvey (2012)</xref> showed that the Bremer Bay population of <italic><tp:taxon-name>Zephyrarchaea mainae</tp:taxon-name></italic> is genetically distinct (<xref ref-type="fig" rid="F3">Fig. 3</xref>), with no evidence of recent gene flow, indicating possible incipient speciation.</p></tp:treatment-sec><tp:treatment-sec sec-type="Distribution"><title>Distribution and habitat.</title><p><italic><tp:taxon-name>Zephyrarchaea mainae</tp:taxon-name></italic> is known from the greater Albany region of southern Western Australia, from Walpole-Nornalup National Park (near Walpole) east to Bremer Bay and north to the Porongurup National Park, with a range centred on the Torndirrup Peninsula south of Albany (<xref ref-type="fig" rid="F20">Fig. 20</xref>). Specimens have been collected by beating and sifting sedges (<italic><tp:taxon-name>Lepidosperma</tp:taxon-name></italic> sp.), curly grass (<italic><tp:taxon-name>Empodisma gracillimum</tp:taxon-name></italic>) and low shrubs in dense coastal or near-coastal groves of Peppermint (<italic><tp:taxon-name>Agonis</tp:taxon-name></italic> sp.), with several outlying populations also known from wet Karri (<italic><tp:taxon-name>Eucalyptus diversicolor</tp:taxon-name></italic>) forest.</p></tp:treatment-sec><tp:treatment-sec sec-type="Conservation status"><title>Conservation status.</title><p>Thisspecies is listed as <bold>threatened</bold> under the<italic>Western Australian Wildlife Conservation Act 1950</italic>. It is a short-range endemic taxon (<xref ref-type="bibr" rid="B10">Harvey 2002b</xref>), with known populations threatened by fire, dieback disease (affecting coastal heathland vegetation), land-clearing and climate change.</p></tp:treatment-sec><tp:treatment-sec><!--Section generated to contain objects referenced in tp:taxon-treatment.--><fig id="F1" position="float" orientation="portrait"><label>Figure 1.</label><caption><p>Habitus images of live <tp:taxon-name>Archaeidae</tp:taxon-name> from southern Australia: <bold>A</bold> paratype female <italic><tp:taxon-name>Zephyrarchaea vichickmani</tp:taxon-name></italic> sp. n. from Acheron Gap, Central Highlands, Victoria; <bold>B</bold> holotype male <italic><tp:taxon-name>Zephyrarchaea barrettae</tp:taxon-name></italic> sp. n. from Talyuberlup Peak, Stirling Range National Park, Western Australia; <bold>C</bold> paratype female <italic><tp:taxon-name>Zephyrarchaea janineae</tp:taxon-name></italic> sp. n. from Karri Valley, Western Australia; <bold>D</bold> male <italic><tp:taxon-name>Zephyrarchaea marki</tp:taxon-name></italic> sp. n. from Thistle Cove, Cape Le Grand National Park, Western Australia; <bold>E</bold> female <italic><tp:taxon-name>Zephyrarchaea mainae</tp:taxon-name></italic> (Platnick) from William Bay National Park, Western Australia; <bold>F</bold> female <italic><tp:taxon-name>Zephyrarchaea mainae</tp:taxon-name></italic> from Bremer Bay, Western Australia. </p></caption><graphic xmlns:xlink="http://www.w3.org/1999/xlink" xlink:href="ZooKeys-191-001-g001.jpg" position="float" orientation="portrait" xlink:type="simple"/></fig><fig id="F5" position="float" orientation="portrait"><label>Figure 5.</label><caption><p>Carapace morphology of <italic><tp:taxon-name>Zephyrarchaea</tp:taxon-name></italic> species. <bold>A–B</bold>, <italic><tp:taxon-name>Zephyrarchaea mainae</tp:taxon-name></italic> (Platnick): <bold>A</bold>, male pars cephalica, dorso-lateral view, showing accessory setae (AS) on and adjacent to proximal cheliceral bulge; <bold>B</bold>, female pars cephalica, antero-lateral view, showing cheliceral foramen (CF) and ocular bulge (OB). <bold>C–D</bold>, <italic><tp:taxon-name>Zephyrarchaea marae</tp:taxon-name></italic> sp. n.: <bold>C</bold>, male cephalothorax, antero-lateral view; <bold>D</bold>, male pars cephalica and chelicerae, frontal view, showing dorsal ‘head’ region and cheliceral foramen (CF). <bold>E</bold>, Cheliceraeof male <italic><tp:taxon-name>Zephyrarchaea mainae</tp:taxon-name></italic>, lateral view, showing proximal accessory setae (AS) and ectal stridulatory file (SF). <bold>F–G</bold>, Detail of carapace of male <italic><tp:taxon-name>Zephyrarchaea marae</tp:taxon-name></italic>, lateral view, showing granulate cuticle and setose tubercles (sT).&lt;br/&gt; </p></caption><graphic xmlns:xlink="http://www.w3.org/1999/xlink" xlink:href="ZooKeys-191-001-g005.jpg" position="float" orientation="portrait" xlink:type="simple"/></fig><fig id="F6" position="float" orientation="portrait"><label>Figure 6.</label><caption><p>Abdominal morphology of <italic><tp:taxon-name>Zephyrarchaea</tp:taxon-name></italic> species. <bold>A–B</bold>, Male abdomens, dorso-lateral view, showing dorsal scutes (S) and additional dorsal sclerites (ds) on hump-like tubercles: <bold>A</bold>, <italic><tp:taxon-name>Zephyrarchaea mainae</tp:taxon-name></italic> (Platnick); <bold>B</bold>, <italic><tp:taxon-name>Zephyrarchaea marae</tp:taxon-name></italic> sp. n. <bold>C</bold>, Female epigastric region of <italic><tp:taxon-name>Zephyrarchaea mainae</tp:taxon-name></italic>, ventral view, showing setose book lung covers (BL) and median genital plate (GP). <bold>D</bold>, Male epigastric region of <italic><tp:taxon-name>Zephyrarchaea mainae</tp:taxon-name></italic>, ventral view, showing fusion of epigastric sclerites. <bold>E</bold>, Abdominal cuticle of male <italic><tp:taxon-name>Zephyrarchaea marae</tp:taxon-name></italic>, lateral view, showing sclerotic spots (ss) surrounded by short setae. <bold>F</bold>, Spinnerets of female <italic><tp:taxon-name>Zephyrarchaea mainae</tp:taxon-name></italic>, posterior view (ventral side uppermost), showing anterior lateral (ALS) and posterior lateral (PLS) spinnerets anterior to anal tubercle (AT), and the absence of a colulus.</p></caption><graphic xmlns:xlink="http://www.w3.org/1999/xlink" xlink:href="ZooKeys-191-001-g006.jpg" position="float" orientation="portrait" xlink:type="simple"/></fig><fig id="F8" position="float" orientation="portrait"><label>Figure 8.</label><caption><p>Lateral ‘head’ profiles of males of species of <italic><tp:taxon-name>Zephyrarchaea</tp:taxon-name></italic>, showing variation in carapace shape as quantified by the post-ocular ratio (P.O. Ratio) and ratio of highest point of carapace relative to post-ocular length (HPC Ratio): <bold>A</bold>, holotype <italic><tp:taxon-name>Zephyrarchaea marae</tp:taxon-name></italic> sp. n., showing the derivation of morphometric ratios; <bold>B</bold>, holotype <italic><tp:taxon-name>Zephyrarchaea vichickmani</tp:taxon-name></italic> sp. n.; <bold>C</bold>, holotype <italic><tp:taxon-name>Zephyrarchaea marae</tp:taxon-name></italic> sp. n.; <bold>D</bold>, holotype <italic><tp:taxon-name>Zephyrarchaea porchi</tp:taxon-name></italic> sp. n.; <bold>E</bold>, holotype <italic><tp:taxon-name>Zephyrarchaea melindae</tp:taxon-name></italic> sp. n.; <bold>F</bold>, holotype <italic><tp:taxon-name>Zephyrarchaea barrettae</tp:taxon-name></italic> sp. n.; <bold>G</bold>, holotype <italic><tp:taxon-name>Zephyrarchaea mainae</tp:taxon-name></italic> (Platnick, 1991b); <bold>H</bold>, holotype <italic><tp:taxon-name>Zephyrarchaea marki</tp:taxon-name></italic> sp. n.; <bold>I</bold>, holotype <italic><tp:taxon-name>Zephyrarchaea janineae</tp:taxon-name></italic> sp. n.&lt;br/&gt; </p></caption><graphic xmlns:xlink="http://www.w3.org/1999/xlink" xlink:href="ZooKeys-191-001-g008.jpg" position="float" orientation="portrait" xlink:type="simple"/></fig><fig id="F9" position="float" orientation="portrait"><label>Figure 9.</label><caption><p>Lateral ‘head’ profiles of females of species of <italic><tp:taxon-name>Zephyrarchaea</tp:taxon-name></italic>, showing variation in carapace shape as quantified by the post-ocular ratio (P.O. Ratio) and ratio of highest point of carapace relative to post-ocular length (HPC Ratio) (see Fig. 8): <bold>A</bold>, allotype <italic><tp:taxon-name>Zephyrarchaea vichickmani</tp:taxon-name></italic> sp. n.; <bold>B</bold>, allotype <italic><tp:taxon-name>Zephyrarchaea marae</tp:taxon-name></italic> sp. n.; <bold>C</bold>, holotype <italic><tp:taxon-name>Zephyrarchaea grayi</tp:taxon-name></italic> sp. n.; <bold>D</bold>, holotype <italic><tp:taxon-name>Zephyrarchaea austini</tp:taxon-name></italic> sp. n.; <bold>E</bold>, <italic><tp:taxon-name>Zephyrarchaea mainae</tp:taxon-name></italic> (Platnick, 1991b); <bold>F</bold>, allotype <italic><tp:taxon-name>Zephyrarchaea janineae</tp:taxon-name></italic> sp. n.; <bold>G</bold>, holotype <italic><tp:taxon-name>Zephyrarchaea robinsi</tp:taxon-name></italic> (Harvey, 2002a); <bold>H</bold>, allotype <italic><tp:taxon-name>Zephyrarchaea melindae</tp:taxon-name></italic> sp. n.; <bold>I</bold>, allotype <italic><tp:taxon-name>Zephyrarchaea barrettae</tp:taxon-name></italic> sp. n.</p></caption><graphic xmlns:xlink="http://www.w3.org/1999/xlink" xlink:href="ZooKeys-191-001-g009.jpg" position="float" orientation="portrait" xlink:type="simple"/></fig><fig id="F10" position="float" orientation="portrait"><label>Figure 10.</label><caption><p><italic><tp:taxon-name>Zephyrarchaea mainae</tp:taxon-name></italic> (Platnick, 1991b). <bold>A–B</bold>, Cephalothorax and abdomen, lateral view: <bold>A</bold>, female (WAM T118983) from Mutton Bird Point, Western Australia; <bold>B</bold>, holotype male (WAM T17683) from Torndirrup National Park, Western Australia. <bold>C</bold>, Holotype male chelicerae, lateral view, showing accessory setae. <bold>D–F</bold>, Male (WAM T89569) pedipalp: <bold>D–E</bold>, bulb, retrolateral view; <bold>F</bold>, detail of distal tegular sclerites, prolateral view. <bold>G</bold>, Female (WAM T118983) internal genitalia, dorsal view. C1–2 = conductor sclerites 1–2; E = embolus; GP = genital plate; T = tegulum; (TS)1–3 = tegular sclerites 1–3. Scale bars: A–B = 1.0 mm; E = 0.2 mm.&lt;br/&gt; </p></caption><graphic xmlns:xlink="http://www.w3.org/1999/xlink" xlink:href="ZooKeys-191-001-g010.jpg" position="float" orientation="portrait" xlink:type="simple"/></fig><fig id="F20" position="float" orientation="portrait"><label>Figure 20.</label><caption><p><italic><tp:taxon-name>Zephyrarchaea mainae</tp:taxon-name></italic> (Platnick, 1991b), distribution and habitat: <bold>A</bold>, topographic map showing the known distribution of <tp:taxon-name>Archaeidae</tp:taxon-name> in south-western Western Australia, with collection localities for <italic><tp:taxon-name>Zephyrarchaea mainae</tp:taxon-name></italic> highlighted in yellow (red highlighted localities denote juvenile specimens of tentative identification; see <italic><tp:taxon-name>Zephyrarchaea</tp:taxon-name></italic> sp. unidentified juvenile specimens, above); <bold>B</bold>, satellite image showing detail of inset (A); <bold>C</bold>, temperate coastal heathland near the type locality – Albany Wind Farm, Torndirrup Peninsula, Western Australia (March 2008). Image (C) by M. Rix.</p></caption><graphic xmlns:xlink="http://www.w3.org/1999/xlink" xlink:href="ZooKeys-191-001-g020.jpg" position="float" orientation="portrait" xlink:type="simple"/></fig><fig id="F3" position="float" orientation="portrait"><label>Figure 3.</label><caption><p>Phylogeny of <italic><tp:taxon-name>Zephyrarchaea</tp:taxon-name></italic> species from <xref ref-type="bibr" rid="B25">Rix and Harvey (2012)</xref>, showing results from a combined, gene-partitioned Bayesian analysis of that study’s multi-gene dataset (2591 bp: COI, COII, tRNA-K, tRNA-D, ATP8, ATP6, H3). Clades with &gt;95% posterior probability support are denoted by thickened branches, with lower individual clade support values shown above nodes. Note the presence of three main regional clades, each illustrated with an exemplar species (highlighted*). The Victorian species <italic><tp:taxon-name>Zephyrarchaea grayi</tp:taxon-name></italic> sp. n. and <italic><tp:taxon-name>Zephyrarchaea porchi</tp:taxon-name></italic> sp. n. were not able to be sequenced for this study (shown as black dots on inset map).</p></caption><graphic xmlns:xlink="http://www.w3.org/1999/xlink" xlink:href="ZooKeys-191-001-g003.jpg" position="float" orientation="portrait" xlink:type="simple"/></fig></tp:treatment-sec><ref-list><ref id="B25"><mixed-citation xmlns:xlink="http://www.w3.org/1999/xlink" xlink:type="simple"><person-group><name name-style="western"><surname>Rix</surname><given-names>MG</given-names></name><name name-style="western"><surname>Harvey</surname><given-names>MS</given-names></name></person-group> (<year>2012</year>)<article-title> Phylogeny and historical biogeography of ancient assassin spiders (Araneae: Archaeidae) in the Australian mesic zone: evidence for Miocene speciation within Tertiary refugia.</article-title><source>Molecular Phylogenetics and Evolution </source><volume>62</volume>: <fpage>375</fpage>-<lpage>396</lpage>. doi: <ext-link ext-link-type="uri" xlink:href="http://dx.doi.org/10.1016/j.ympev.2011.10.009" xlink:type="simple">10.1016/j.ympev.2011.10.009</ext-link></mixed-citation></ref><ref id="B22"><mixed-citation xmlns:xlink="http://www.w3.org/1999/xlink" xlink:type="simple"><person-group><name name-style="western"><surname>Platnick</surname><given-names>NI</given-names></name></person-group> (<year>1991b</year>)<article-title> On Western Australian <italic>Austrarchaea</italic> (Araneae, Archaeidae).</article-title><source>Bulletin of the British Arachnological Society </source><volume>8</volume>: <fpage>259</fpage>-<lpage>261</lpage>.</mixed-citation></ref><ref id="B10"><mixed-citation xmlns:xlink="http://www.w3.org/1999/xlink" xlink:type="simple"><person-group><name name-style="western"><surname>Harvey</surname><given-names>MS</given-names></name></person-group> (<year>2002b</year>)<article-title> Short-range endemism among the Australian fauna: some examples from non-marine environments.</article-title><source>Invertebrate Systematics </source><volume>16</volume>: <fpage>555</fpage>-<lpage>570</lpage>. doi: <ext-link ext-link-type="uri" xlink:href="http://dx.doi.org/10.1071/IS02009" xlink:type="simple">10.1071/IS02009</ext-link></mixed-citation></ref></ref-list></tp:taxon-treatment>
