# Supplementary material for: Australian Assassins, Part II: A review of the new assassin spider genus Zephyrarchaea (Araneae, Archaeidae) from southern Australia
Source: Zookeys. 2012 May 7;(191):1–62. doi: 10.3897/zookeys.191.3070 (PMC3353492; doi:10.3897/zookeys.191.3070)
Supplement: XML Treatment for Zephyrarchaea janineae [file zookeys.191.3070-treatment3.xml]

<!DOCTYPE tp:taxon-treatment
  PUBLIC "-//TaxonX//DTD Taxonomic Treatment Publishing DTD v0 20100105//EN" "tax-treatment-NSO.dtd">
<tp:taxon-treatment xmlns:tp="http://www.plazi.org/taxpub"><tp:treatment-meta><mixed-citation publication-type="journal"><person-group><name><surname>Rix</surname><given-names>Michael G.</given-names></name><name><surname>Harvey</surname><given-names>Mark S.</given-names></name></person-group><article-title>Australian Assassins, Part II: A review of the new assassin spider genus 
                    <italic>Zephyrarchaea</italic> (Araneae, Archaeidae) from southern Australia
                </article-title><source>Zookeys</source><day>7</day><month>5</month><year>2012</year><volume>2012</volume><issue>191</issue><fpage>1</fpage><lpage>62</lpage><pub-id pub-id-type="doi">10.3897/zookeys.191.3070</pub-id></mixed-citation></tp:treatment-meta><tp:nomenclature><tp:taxon-name>
                            <tp:taxon-name-part taxon-name-part-type="genus">Zephyrarchaea</tp:taxon-name-part>
                            <tp:taxon-name-part taxon-name-part-type="species">janineae</tp:taxon-name-part>
                        <object-id xmlns:xlink="http://www.w3.org/1999/xlink" xlink:type="simple">urn:lsid:zoobank.org:act:3E20D50E-50A2-4D59-A2CD-565E05D4554D</object-id>
								<object-id xmlns:xlink="http://www.w3.org/1999/xlink" xlink:type="simple">http://species-id.net/wiki/Zephyrarchaea_janineae</object-id>
								</tp:taxon-name><tp:taxon-authority>Rix &amp; Harvey</tp:taxon-authority><tp:taxon-status xmlns:xlink="http://www.w3.org/1999/xlink" xlink:type="simple">sp. n.</tp:taxon-status><xref ref-type="fig" rid="F1">Figs 1C</xref><xref ref-type="fig" rid="F8">8I</xref><xref ref-type="fig" rid="F9">9F</xref><xref ref-type="fig" rid="F11">11</xref><xref ref-type="fig" rid="F21">21</xref><tp:nomenclature-citation-list><tp:nomenclature-citation><tp:taxon-name>Austrarchaea</tp:taxon-name><comment> sp. Main, 1995: 153.</comment></tp:nomenclature-citation></tp:nomenclature-citation-list></tp:nomenclature><tp:treatment-sec sec-type="Vernacular name"><p>Karri Forest Assassin Spider</p></tp:treatment-sec><tp:treatment-sec sec-type="Type material"><title>Type material.</title><p>Holotype male: Karri Valley, ‘Karri Valley Hideaway Cottages’, off Hopgarden Road, west of Pemberton, Western Australia, Australia, <named-content xmlns:xlink="http://www.w3.org/1999/xlink" content-type="dwc:verbatimCoordinates" xlink:type="simple">34°24'59"S, 115°50'52"E</named-content>, sifting elevated leaf litter in wet Marri and <italic><tp:taxon-name>Agonis</tp:taxon-name></italic> forest, 26–28.VIII.2006, M. Rix, J. Wojcieszek (WAM T89559).<!--PageBreak--></p><p>Paratypes: Allotype female, same data as holotype (WAM T118981).</p></tp:treatment-sec><tp:treatment-sec sec-type="Other material examined"><title>Other material examined.</title><p><bold>AUSTRALIA: <italic>Western Australia</italic>:</bold> <bold>Karri Valley:</bold> ‘Karri Valley Hideaway Cottages’, off Hopgarden Road, west of Pemberton, <named-content xmlns:xlink="http://www.w3.org/1999/xlink" content-type="dwc:verbatimCoordinates" xlink:type="simple">34°24'57"S, 115°50'50"E</named-content>, sifting elevated leaf litter in wet Marri and <italic><tp:taxon-name>Agonis</tp:taxon-name></italic> forest, 3.V.2008, M. Rix, M. Harvey, 2 juveniles (WAM T89565<sup>DNA: KV-38-J/KV-39-J</sup>). <bold>Greater Hawke National Park:</bold> Gloucester Road, ~360 m off Pemberton-Northcliffe Road, <named-content xmlns:xlink="http://www.w3.org/1999/xlink" content-type="dwc:verbatimCoordinates" xlink:type="simple">34°21'01"S, 116°01'14"E</named-content>, sifting leaf litter and beating grass-trees in very wet area, 16.X.2009, D. &amp; S. Harms, 1 juvenile (WAM T114035<sup>DNA: GL-160-J</sup>). <bold>Dombakup State Forest:</bold> Marri Road, 15.I.1979, M. Gray, 4 juveniles (AMS KS15242). <bold>Leeuwin-Naturaliste National Park:</bold> near Cape Leeuwin, <named-content xmlns:xlink="http://www.w3.org/1999/xlink" content-type="dwc:verbatimCoordinates" xlink:type="simple">34°22'00"S, 115°09'16"E</named-content>, sifting elevated leaf litter in coastal <italic><tp:taxon-name>Agonis</tp:taxon-name></italic> forest, 15.VII.2009, M. Rix, 2♂ (WAM T94476); same data except 16.IV.2009, 1♀, 5 juveniles (WAM T97464<sup>DNA: CL-163-J/CL-164-J/CL-165-J</sup>); Sugarloaf Road, near Cape Naturaliste, <named-content xmlns:xlink="http://www.w3.org/1999/xlink" content-type="dwc:verbatimCoordinates" xlink:type="simple">33°33'31"S, 115°01'18"E</named-content>, sifting elevated leaf litter under <italic><tp:taxon-name>Agonis</tp:taxon-name></italic>, 30.III.2008, M. Rix, 1 juvenile (WAM T89561<sup>DNA: CN-32-J</sup>); Sugarloaf Road, near Cape Naturaliste, <named-content xmlns:xlink="http://www.w3.org/1999/xlink" content-type="dwc:verbatimCoordinates" xlink:type="simple">33°33'29"S, 115°01'25"E</named-content>, sifting elevated leaf litter under <italic><tp:taxon-name>Agonis</tp:taxon-name></italic>, 25.IV.2008, M. Rix, 2 juveniles (WAM T89562<sup>DNA: CN-33-J</sup>). <bold>Treen Brook State Forest:</bold> side road fire track off Vasse Highway, <named-content xmlns:xlink="http://www.w3.org/1999/xlink" content-type="dwc:verbatimCoordinates" xlink:type="simple">34°26'45"S, 115°59'00"E</named-content>, sifting leaf litter and teasing low shrubs, 14.X.2009, D. &amp; S. Harms, 1 juvenile (WAM T114036<sup>DNA: TB-161-J</sup>); 8 km W. of Pemberton, 13.II.1979, M. Gray, 2 juveniles (AMS KS15341). <bold>Wellington National Park:</bold> Lennard Drive, near turnoff to Rapids Picnic Ground, 33°23’59”S, 115°57’52”E, sifting elevated leaf litter, dense Jarrah forest with <italic><tp:taxon-name>Agonis</tp:taxon-name></italic> on slope leading to Collie River, 141 m, 18.IX.2010, S. &amp; D. Harms, 1♀ (WAM T112584<sup>DNA: CO-158-F</sup>); same data except 25.IX.2010, M. Rix, J. Wojcieszek, 1 juvenile (WAM T114034<sup>DNA: CO-159-J</sup>).</p></tp:treatment-sec><tp:treatment-sec sec-type="Etymology"><title>Etymology.</title><p>The specific epithet is a patronym in honour of Dr Janine Wojcieszek, for helping to discover the first live specimens of this species in 2006, and therefore catalysing the Western Australian Museum’s ‘archaeid project’ in the half decade since 2007.</p></tp:treatment-sec><tp:treatment-sec sec-type="Diagnosis"><title>Diagnosis.</title><p><italic><tp:taxon-name>Zephyrarchaea janineae</tp:taxon-name></italic> can be distinguished from other known congeners except <italic><tp:taxon-name>Zephyrarchaea mainae</tp:taxon-name></italic> by the presence of six dorsal, hump-like tubercles on the abdomen (<xref ref-type="fig" rid="F1">Figs 1C</xref>, <xref ref-type="fig" rid="F11">11A–B</xref>); and from <italic><tp:taxon-name>Zephyrarchaea mainae</tp:taxon-name></italic> by the more tapered, spiniform apex of tegular sclerite 1 (TS 1) (<xref ref-type="fig" rid="F11">Figs 11D–F</xref>).</p><p>This species can also be distinguished from other genotyped taxa (see <xref ref-type="fig" rid="F3">Fig. 3</xref>) by the following three unique nucleotide substitutions for COI (n = 11): G(87), G(132), T(609).</p></tp:treatment-sec><tp:treatment-sec sec-type="Description"><title>Description.</title><p><italic>Holotype male</italic>: Total length 2.92; leg I femur 1.87; F1/CL ratio 1.76. Cephalothorax dark reddish-brown; legs tan brown with darker annulations; abdomen mottled grey-brown and beige, with reddish-brown dorsal scute and sclerites (<xref ref-type="fig" rid="F11">Fig. 11B</xref>). Carapace short (CH/CL ratio 1.60); 1.06 long, 1.71 high, 1.01 wide; ‘neck’ 0.59 wide; highest point of pars cephalica (HPC) near posterior third of ‘head’ (ratio of HPC to post-ocular length 0.65), carapace with pronounced concave depression anterior to HPC; ‘head’ not strongly elevated dorsally (post-ocular ratio 0.22) (<xref ref-type="fig" rid="F8">Fig. 8I</xref>). Chelicerae with proximal tuft and additional comb of accessory setae on anterior face of paturon (<xref ref-type="fig" rid="F11">Fig. 11C</xref>). Abdomen 1.54 long, 1.08 wide; with three pairs of dorsal hump-like tubercles (HT 1–6); dorsal scute fused anteriorly to epigastric scle<!--PageBreak-->rites, extending posteriorly to first pair of hump-like tubercles; HT 3–6 each covered by separate dorsal sclerites. Unexpanded pedipalp (<xref ref-type="fig" rid="F11">Figs 11D–F</xref>) pyriform, with broad, distally curved embolus supported by conductor sclerites 1–2; tegular sclerite 1 (TS 1) porrect, slightly curved in prolateral view, with tapered, spiniform apex; TS 2–3 projecting beyond retro-distal rim of tegulum.</p><p><italic>Allotype female</italic>: Total length 4.10; leg I femur 1.97; F1/CL ratio 1.66. Cephalothorax dark reddish-brown; legs tan brown with darker annulations; abdomen mottled grey-brown and beige (<xref ref-type="fig" rid="F11">Fig. 11A</xref>). Carapace short (CH/CL ratio 1.70); 1.19 long, 2.03 high, 1.15 wide; ‘neck’ 0.69 wide; highest point of pars cephalica (HPC) approaching posterior quarter of ‘head’ (ratio of HPC to post-ocular length 0.70), carapace with pronounced concave depression anterior to HPC; ‘head’ moderately elevated dorsally (post-ocular ratio 0.26) (<xref ref-type="fig" rid="F9">Fig. 9F</xref>). Chelicerae without accessory setae on anterior face of paturon. Abdomen 2.62 long, 2.15 wide; with three pairs of dorsal hump-like tubercles (HT 1–6). Internal genitalia (<xref ref-type="fig" rid="F11">Fig. 11G</xref>) with cluster of ≤ 15 sausage-shaped spermathecae either side of gonopore, clusters widely separated along midline of genital plate.</p><p><italic>Variation</italic>: Males (n = 3): total length 2.92–3.15; carapace length 1.03–1.10; carapace height 1.67–1.82; CH/CL ratio 1.60–1.66. Females (n = 3): total length 3.03–4.10; carapace length 1.14–1.19; carapace height 1.92–2.03; CH/CL ratio 1.69–1.70.</p></tp:treatment-sec><tp:treatment-sec sec-type="Distribution"><title>Distribution and habitat.</title><p><italic><tp:taxon-name>Zephyrarchaea janineae</tp:taxon-name></italic> is known from the high rainfall province (see <xref ref-type="bibr" rid="B13">Hopper and Gioia 2004</xref>) of southern Western Australia, from the Leeuwin-Naturaliste and Wellington National Parks (near Bunbury) east to Pemberton (<xref ref-type="fig" rid="F21">Fig. 21</xref>). It is the dominant assassin spider of the south-western Karri (<italic><tp:taxon-name>Eucalyptus diversicolor</tp:taxon-name></italic>) forest and surrounding areas, and has been collected by beating and sifting elevated leaf litter in wet forested habitats and in coastal groves of Peppermint (<italic><tp:taxon-name>Agonis</tp:taxon-name></italic> sp.). Six juvenile specimens first collected by M. Gray in 1979 in the Treen Brook and Dombakup State Forests near Pemberton (see <xref ref-type="bibr" rid="B20">Main 1995</xref>) almost certainly belong to this species.</p></tp:treatment-sec><tp:treatment-sec sec-type="Conservation status"><title>Conservation status.</title><p>This specieshas a relatively widespread distribution in several National Parks and State Forests, and is not considered to be of conservation concern.</p></tp:treatment-sec><tp:treatment-sec><!--Section generated to contain objects referenced in tp:taxon-treatment.--><fig id="F1" position="float" orientation="portrait"><label>Figure 1.</label><caption><p>Habitus images of live <tp:taxon-name>Archaeidae</tp:taxon-name> from southern Australia: <bold>A</bold> paratype female <italic><tp:taxon-name>Zephyrarchaea vichickmani</tp:taxon-name></italic> sp. n. from Acheron Gap, Central Highlands, Victoria; <bold>B</bold> holotype male <italic><tp:taxon-name>Zephyrarchaea barrettae</tp:taxon-name></italic> sp. n. from Talyuberlup Peak, Stirling Range National Park, Western Australia; <bold>C</bold> paratype female <italic><tp:taxon-name>Zephyrarchaea janineae</tp:taxon-name></italic> sp. n. from Karri Valley, Western Australia; <bold>D</bold> male <italic><tp:taxon-name>Zephyrarchaea marki</tp:taxon-name></italic> sp. n. from Thistle Cove, Cape Le Grand National Park, Western Australia; <bold>E</bold> female <italic><tp:taxon-name>Zephyrarchaea mainae</tp:taxon-name></italic> (Platnick) from William Bay National Park, Western Australia; <bold>F</bold> female <italic><tp:taxon-name>Zephyrarchaea mainae</tp:taxon-name></italic> from Bremer Bay, Western Australia. </p></caption><graphic xmlns:xlink="http://www.w3.org/1999/xlink" xlink:href="ZooKeys-191-001-g001.jpg" position="float" orientation="portrait" xlink:type="simple"/></fig><fig id="F8" position="float" orientation="portrait"><label>Figure 8.</label><caption><p>Lateral ‘head’ profiles of males of species of <italic><tp:taxon-name>Zephyrarchaea</tp:taxon-name></italic>, showing variation in carapace shape as quantified by the post-ocular ratio (P.O. Ratio) and ratio of highest point of carapace relative to post-ocular length (HPC Ratio): <bold>A</bold>, holotype <italic><tp:taxon-name>Zephyrarchaea marae</tp:taxon-name></italic> sp. n., showing the derivation of morphometric ratios; <bold>B</bold>, holotype <italic><tp:taxon-name>Zephyrarchaea vichickmani</tp:taxon-name></italic> sp. n.; <bold>C</bold>, holotype <italic><tp:taxon-name>Zephyrarchaea marae</tp:taxon-name></italic> sp. n.; <bold>D</bold>, holotype <italic><tp:taxon-name>Zephyrarchaea porchi</tp:taxon-name></italic> sp. n.; <bold>E</bold>, holotype <italic><tp:taxon-name>Zephyrarchaea melindae</tp:taxon-name></italic> sp. n.; <bold>F</bold>, holotype <italic><tp:taxon-name>Zephyrarchaea barrettae</tp:taxon-name></italic> sp. n.; <bold>G</bold>, holotype <italic><tp:taxon-name>Zephyrarchaea mainae</tp:taxon-name></italic> (Platnick, 1991b); <bold>H</bold>, holotype <italic><tp:taxon-name>Zephyrarchaea marki</tp:taxon-name></italic> sp. n.; <bold>I</bold>, holotype <italic><tp:taxon-name>Zephyrarchaea janineae</tp:taxon-name></italic> sp. n.&lt;br/&gt; </p></caption><graphic xmlns:xlink="http://www.w3.org/1999/xlink" xlink:href="ZooKeys-191-001-g008.jpg" position="float" orientation="portrait" xlink:type="simple"/></fig><fig id="F9" position="float" orientation="portrait"><label>Figure 9.</label><caption><p>Lateral ‘head’ profiles of females of species of <italic><tp:taxon-name>Zephyrarchaea</tp:taxon-name></italic>, showing variation in carapace shape as quantified by the post-ocular ratio (P.O. Ratio) and ratio of highest point of carapace relative to post-ocular length (HPC Ratio) (see Fig. 8): <bold>A</bold>, allotype <italic><tp:taxon-name>Zephyrarchaea vichickmani</tp:taxon-name></italic> sp. n.; <bold>B</bold>, allotype <italic><tp:taxon-name>Zephyrarchaea marae</tp:taxon-name></italic> sp. n.; <bold>C</bold>, holotype <italic><tp:taxon-name>Zephyrarchaea grayi</tp:taxon-name></italic> sp. n.; <bold>D</bold>, holotype <italic><tp:taxon-name>Zephyrarchaea austini</tp:taxon-name></italic> sp. n.; <bold>E</bold>, <italic><tp:taxon-name>Zephyrarchaea mainae</tp:taxon-name></italic> (Platnick, 1991b); <bold>F</bold>, allotype <italic><tp:taxon-name>Zephyrarchaea janineae</tp:taxon-name></italic> sp. n.; <bold>G</bold>, holotype <italic><tp:taxon-name>Zephyrarchaea robinsi</tp:taxon-name></italic> (Harvey, 2002a); <bold>H</bold>, allotype <italic><tp:taxon-name>Zephyrarchaea melindae</tp:taxon-name></italic> sp. n.; <bold>I</bold>, allotype <italic><tp:taxon-name>Zephyrarchaea barrettae</tp:taxon-name></italic> sp. n.</p></caption><graphic xmlns:xlink="http://www.w3.org/1999/xlink" xlink:href="ZooKeys-191-001-g009.jpg" position="float" orientation="portrait" xlink:type="simple"/></fig><fig id="F11" position="float" orientation="portrait"><label>Figure 11.</label><caption><p><italic><tp:taxon-name>Zephyrarchaea janineae</tp:taxon-name></italic> sp. n. <bold>A–B</bold>, Cephalothorax and abdomen, lateral view: <bold>A</bold>, allotype female (WAM T118981) from Karri Valley, Western Australia; <bold>B</bold>, holotype male (WAM T89559) from Karri Valley, Western Australia. <bold>C</bold>, Holotype male chelicerae, lateral view, showing accessory setae. <bold>D–F</bold>, Holotype male pedipalp: <bold>D–E</bold>, bulb, retrolateral view; <bold>F</bold>, detail of distal tegular sclerites, prolateral view. <bold>G</bold>, Allotype female internal genitalia, dorsal view. C1–2 = conductor sclerites 1–2; E = embolus;  GP = genital plate; T = tegulum; (TS)1–3 = tegular sclerites 1–3. Scale bars: A–B = 1.0 mm; E = 0.2 mm.</p></caption><graphic xmlns:xlink="http://www.w3.org/1999/xlink" xlink:href="ZooKeys-191-001-g011.jpg" position="float" orientation="portrait" xlink:type="simple"/></fig><fig id="F21" position="float" orientation="portrait"><label>Figure 21.</label><caption><p><italic><tp:taxon-name>Zephyrarchaea janineae</tp:taxon-name></italic> sp. n., distribution and habitat: <bold>A</bold>, topographic map showing the known distribution of <tp:taxon-name>Archaeidae</tp:taxon-name> in south-western Western Australia, with collection localities for <italic><tp:taxon-name>Zephyrarchaea janineae</tp:taxon-name></italic> highlighted in yellow; <bold>B</bold>, satellite image showing detail of inset (A); <bold>C</bold>, wet eucalypt forest at the type locality – Karri Valley, Western Australia (August 2006). Image (C) by M. Rix.</p></caption><graphic xmlns:xlink="http://www.w3.org/1999/xlink" xlink:href="ZooKeys-191-001-g021.jpg" position="float" orientation="portrait" xlink:type="simple"/></fig><fig id="F3" position="float" orientation="portrait"><label>Figure 3.</label><caption><p>Phylogeny of <italic><tp:taxon-name>Zephyrarchaea</tp:taxon-name></italic> species from <xref ref-type="bibr" rid="B25">Rix and Harvey (2012)</xref>, showing results from a combined, gene-partitioned Bayesian analysis of that study’s multi-gene dataset (2591 bp: COI, COII, tRNA-K, tRNA-D, ATP8, ATP6, H3). Clades with &gt;95% posterior probability support are denoted by thickened branches, with lower individual clade support values shown above nodes. Note the presence of three main regional clades, each illustrated with an exemplar species (highlighted*). The Victorian species <italic><tp:taxon-name>Zephyrarchaea grayi</tp:taxon-name></italic> sp. n. and <italic><tp:taxon-name>Zephyrarchaea porchi</tp:taxon-name></italic> sp. n. were not able to be sequenced for this study (shown as black dots on inset map).</p></caption><graphic xmlns:xlink="http://www.w3.org/1999/xlink" xlink:href="ZooKeys-191-001-g003.jpg" position="float" orientation="portrait" xlink:type="simple"/></fig></tp:treatment-sec><ref-list><ref id="B25"><mixed-citation xmlns:xlink="http://www.w3.org/1999/xlink" xlink:type="simple"><person-group><name name-style="western"><surname>Rix</surname><given-names>MG</given-names></name><name name-style="western"><surname>Harvey</surname><given-names>MS</given-names></name></person-group> (<year>2012</year>)<article-title> Phylogeny and historical biogeography of ancient assassin spiders (Araneae: Archaeidae) in the Australian mesic zone: evidence for Miocene speciation within Tertiary refugia.</article-title><source>Molecular Phylogenetics and Evolution </source><volume>62</volume>: <fpage>375</fpage>-<lpage>396</lpage>. doi: <ext-link ext-link-type="uri" xlink:href="http://dx.doi.org/10.1016/j.ympev.2011.10.009" xlink:type="simple">10.1016/j.ympev.2011.10.009</ext-link></mixed-citation></ref><ref id="B13"><mixed-citation xmlns:xlink="http://www.w3.org/1999/xlink" xlink:type="simple"><person-group><name name-style="western"><surname>Hopper</surname><given-names>SD</given-names></name><name name-style="western"><surname>Gioia</surname><given-names>P</given-names></name></person-group> (<year>2004</year>)<article-title> The Southwest Australian Floristic Region: evolution and conservation of a global hot spot of biodiversity.</article-title><source>Annual Review of Ecology, Evolution and Systematics </source><volume>35</volume>: <fpage>623</fpage>-<lpage>650</lpage>. doi: <ext-link ext-link-type="uri" xlink:href="http://dx.doi.org/10.1146/annurev.ecolsys.35.112202.130201" xlink:type="simple">10.1146/annurev.ecolsys.35.112202.130201</ext-link></mixed-citation></ref><ref id="B20"><mixed-citation xmlns:xlink="http://www.w3.org/1999/xlink" xlink:type="simple"><person-group><name name-style="western"><surname>Main</surname><given-names>BY</given-names></name></person-group> (<year>1995</year>)<article-title> Additional records of the Gondwanan spider <italic>Austrarchaea</italic> from southwestern Australia.</article-title><source>Western Australian Naturalist </source><volume>20</volume>: <fpage>151</fpage>-<lpage>154</lpage>.</mixed-citation></ref></ref-list></tp:taxon-treatment>
