# Supplementary material for: Australian Assassins, Part II: A review of the new assassin spider genus Zephyrarchaea (Araneae, Archaeidae) from southern Australia
Source: Zookeys. 2012 May 7;(191):1–62. doi: 10.3897/zookeys.191.3070 (PMC3353492; doi:10.3897/zookeys.191.3070)
Supplement: XML Treatment for Zephyrarchaea marki [file zookeys.191.3070-treatment4.xml]

<!DOCTYPE tp:taxon-treatment
  PUBLIC "-//TaxonX//DTD Taxonomic Treatment Publishing DTD v0 20100105//EN" "tax-treatment-NSO.dtd">
<tp:taxon-treatment xmlns:tp="http://www.plazi.org/taxpub"><tp:treatment-meta><mixed-citation publication-type="journal"><person-group><name><surname>Rix</surname><given-names>Michael G.</given-names></name><name><surname>Harvey</surname><given-names>Mark S.</given-names></name></person-group><article-title>Australian Assassins, Part II: A review of the new assassin spider genus 
                    <italic>Zephyrarchaea</italic> (Araneae, Archaeidae) from southern Australia
                </article-title><source>Zookeys</source><day>7</day><month>5</month><year>2012</year><volume>2012</volume><issue>191</issue><fpage>1</fpage><lpage>62</lpage><pub-id pub-id-type="doi">10.3897/zookeys.191.3070</pub-id></mixed-citation></tp:treatment-meta><tp:nomenclature><tp:taxon-name>
                            <tp:taxon-name-part taxon-name-part-type="genus">Zephyrarchaea</tp:taxon-name-part>
                            <tp:taxon-name-part taxon-name-part-type="species">marki</tp:taxon-name-part>
                        <object-id xmlns:xlink="http://www.w3.org/1999/xlink" xlink:type="simple">urn:lsid:zoobank.org:act:8EF9792F-4867-40B9-A409-2318A03E33E8</object-id>
								<object-id xmlns:xlink="http://www.w3.org/1999/xlink" xlink:type="simple">http://species-id.net/wiki/Zephyrarchaea_marki</object-id>
								</tp:taxon-name><tp:taxon-authority>Rix &amp; Harvey</tp:taxon-authority><tp:taxon-status xmlns:xlink="http://www.w3.org/1999/xlink" xlink:type="simple">sp. n.</tp:taxon-status><xref ref-type="fig" rid="F1">Figs 1D</xref><xref ref-type="fig" rid="F4">4B</xref><xref ref-type="fig" rid="F8">8H</xref><xref ref-type="fig" rid="F12">12</xref><xref ref-type="fig" rid="F22">22</xref></tp:nomenclature><tp:treatment-sec sec-type="Vernacular name"><p>Cape Le Grand Assassin Spider</p></tp:treatment-sec><tp:treatment-sec sec-type="Type material"><title>Type material.</title><p>Holotype male: Cape Le Grand National Park, Thistle Cove, Western Australia, Australia, <named-content xmlns:xlink="http://www.w3.org/1999/xlink" content-type="dwc:verbatimCoordinates" xlink:type="simple">33°59'55"S, 122°11'59"E</named-content>, sifting elevated leaf litter in <italic><tp:taxon-name>Banksia speciosa</tp:taxon-name></italic> thicket behind beach, 5.VI.2010, M. Rix (WAM T118985).</p><p>Paratypes: 1 male and 1 juvenile, same data as holotype (WAM T114033<sup>DNA: CLG-146-J</sup>).</p></tp:treatment-sec><tp:treatment-sec sec-type="Other material examined"><title>Other material examined.</title><p><bold>AUSTRALIA: <italic>Western Australia</italic>:</bold> <bold>Cape Le Grand National Park:</bold> Thistle Cove, <named-content xmlns:xlink="http://www.w3.org/1999/xlink" content-type="dwc:verbatimCoordinates" xlink:type="simple">33°59'54"S, 122°12'01"E</named-content>, sifting elevated leaf litter,<!--PageBreak--> <italic><tp:taxon-name>Banksia speciosa</tp:taxon-name></italic> thicket behind beach, 28.VII.2009, M. Rix, M. Wojcieszek, 3 juveniles (WAM T94477<sup>DNA: CLG-144-J/CLG-145-J</sup>).</p></tp:treatment-sec><tp:treatment-sec sec-type="Etymology"><title>Etymology.</title><p>The specific epithet is a patronym in honour of Mark Wojcieszek, for helping to discover the first specimens of this species at Cape Le Grand National Park in 2009.</p></tp:treatment-sec><tp:treatment-sec sec-type="Diagnosis"><title>Diagnosis.</title><p><italic><tp:taxon-name>Zephyrarchaea marki</tp:taxon-name></italic> can be distinguished from <italic><tp:taxon-name>Zephyrarchaea janineae</tp:taxon-name></italic> and <italic><tp:taxon-name>Zephyrarchaea mainae</tp:taxon-name></italic> by the absence of dorsal hump-like tubercles on the abdomen (<xref ref-type="fig" rid="F12">Fig. 12A</xref>); from <italic><tp:taxon-name>Zephyrarchaea marae</tp:taxon-name></italic> sp. n. and <italic><tp:taxon-name>Zephyrarchaea vichickmani</tp:taxon-name></italic> sp. n. by the presence of a proximal tuft of accessory setae on the male chelicerae (<xref ref-type="fig" rid="F12">Fig. 12B</xref>); from <italic><tp:taxon-name>Zephyrarchaea barrettae</tp:taxon-name></italic> sp. n. and <italic><tp:taxon-name>Zephyrarchaea melindae</tp:taxon-name></italic> sp. n. by the shape of tegular sclerites 2–3, which project well beyond the retro-distal rim of the tegulum (<xref ref-type="fig" rid="F12">Figs 12C–D</xref>); and from <italic><tp:taxon-name>Zephyrarchaea porchi</tp:taxon-name></italic> sp. n. by the larger, more protuberant proximal bulge on the male chelicerae (<xref ref-type="fig" rid="F12">Fig. 12B</xref>).</p><p>This species can also be distinguished from other genotyped taxa (see <xref ref-type="fig" rid="F3">Fig. 3</xref>) by the following nine unique nucleotide substitutions for COI and COII (n = 3): A(147), T(204), C(300), C(306), G(495), C(804), G(807), G(1491), A(1548).</p></tp:treatment-sec><tp:treatment-sec sec-type="Description"><title>Description.</title><p><italic>Holotype male</italic>: Total length 2.77; leg I femur 2.00; F1/CL ratio 1.95. Cephalothorax dark reddish-brown; legs tan brown with darker annulations; abdomen mottled grey-brown and beige, with reddish-brown dorsal scute and sclerites (<xref ref-type="fig" rid="F12">Fig. 12A</xref>). Carapace short (CH/CL ratio 1.65); 1.03 long, 1.69 high, 1.00 wide; ‘neck’ 0.56 wide; highest point of pars cephalica (HPC) approaching posterior third of ‘head’ (ratio of HPC to post-ocular length 0.62), carapace with pronounced concave depression anterior to HPC; ‘head’ not strongly elevated dorsally (post-ocular ratio 0.21) (<xref ref-type="fig" rid="F8">Fig. 8H</xref>). Chelicerae with proximal tuft and additional comb of accessory setae on anterior face of paturon (<xref ref-type="fig" rid="F12">Fig. 12B</xref>). Abdomen 1.64 long, 1.13 wide; almost spherical in lateral profile, without dorsal hump-like tubercles but with highly recumbent mound-like vestiges; dorsal scute fused anteriorly to epigastric sclerites, extending posteriorly to cover nearly anterior two-thirds of dorsal abdomen. Unexpanded pedipalp (<xref ref-type="fig" rid="F12">Figs 12C–E</xref>) pyriform, with broad, distally curved embolus supported by conductor sclerites 1–2; tegular sclerite 1 (TS 1) porrect, strongly curved in prolateral view, with flattened, broadly rounded, paddle-shaped apex; TS 2–3 projecting beyond retro-distal rim of tegulum.</p><p><italic>Female</italic>: Unknown.</p><p><italic>Variation</italic>: Males (n = 2): total length 2.77–2.79; carapace length 1.03 (invariable); carapace height 1.69 (invariable); CH/CL ratio 1.64–1.65.</p></tp:treatment-sec><tp:treatment-sec sec-type="Distribution"><title>Distribution and habitat.</title><p><italic><tp:taxon-name>Zephyrarchaea marki</tp:taxon-name></italic> is known only from Thistle Cove at Cape Le Grand National Park, on the far south-eastern coast of Western Australia (<xref ref-type="fig" rid="F22">Fig. 22</xref>). Specimens have been collected by beating and sifting elevated leaf litter in a dense coastal thicket of <italic><tp:taxon-name>Banksia speciosa</tp:taxon-name></italic>.</p></tp:treatment-sec><tp:treatment-sec sec-type="Conservation status"><title>Conservation status.</title><p>This species appears to be a rare short-range endemic taxon (<xref ref-type="bibr" rid="B10">Harvey 2002b</xref>), with the single known population in the Cape Le Grand National Park potentially threatened by fire, dieback disease (affecting <italic><tp:taxon-name>Banksia</tp:taxon-name></italic> heathland vegetation) and climate change.</p></tp:treatment-sec><tp:treatment-sec><!--Section generated to contain objects referenced in tp:taxon-treatment.--><fig id="F1" position="float" orientation="portrait"><label>Figure 1.</label><caption><p>Habitus images of live <tp:taxon-name>Archaeidae</tp:taxon-name> from southern Australia: <bold>A</bold> paratype female <italic><tp:taxon-name>Zephyrarchaea vichickmani</tp:taxon-name></italic> sp. n. from Acheron Gap, Central Highlands, Victoria; <bold>B</bold> holotype male <italic><tp:taxon-name>Zephyrarchaea barrettae</tp:taxon-name></italic> sp. n. from Talyuberlup Peak, Stirling Range National Park, Western Australia; <bold>C</bold> paratype female <italic><tp:taxon-name>Zephyrarchaea janineae</tp:taxon-name></italic> sp. n. from Karri Valley, Western Australia; <bold>D</bold> male <italic><tp:taxon-name>Zephyrarchaea marki</tp:taxon-name></italic> sp. n. from Thistle Cove, Cape Le Grand National Park, Western Australia; <bold>E</bold> female <italic><tp:taxon-name>Zephyrarchaea mainae</tp:taxon-name></italic> (Platnick) from William Bay National Park, Western Australia; <bold>F</bold> female <italic><tp:taxon-name>Zephyrarchaea mainae</tp:taxon-name></italic> from Bremer Bay, Western Australia. </p></caption><graphic xmlns:xlink="http://www.w3.org/1999/xlink" xlink:href="ZooKeys-191-001-g001.jpg" position="float" orientation="portrait" xlink:type="simple"/></fig><fig id="F4" position="float" orientation="portrait"><label>Figure 4.</label><caption><p>Diagnostic characters of <italic><tp:taxon-name>Zephyrarchaea</tp:taxon-name></italic> gen. n. and <italic><tp:taxon-name>Austrarchaea</tp:taxon-name></italic> Forster &amp; Platnick. <bold>A–B</bold>, Cephalothorax, lateral view, showing differences in carapace height and the position of accessory setae on male chelicerae: <bold>A</bold>, male <italic><tp:taxon-name>Austrarchaea harmsi</tp:taxon-name></italic> Rix &amp; Harvey; <bold>B</bold>, male <italic><tp:taxon-name>Zephyrarchaea marki</tp:taxon-name></italic> sp. n. <bold>C–D</bold>, Expanded male pedipalps, retro-ventral view, showing differences in the articulation and fusion of the conductor sclerites: <bold>C</bold>, <italic><tp:taxon-name>Austrarchaea helenae</tp:taxon-name></italic> Rix &amp; Harvey; <bold>D</bold>, <italic><tp:taxon-name>Zephyrarchaea marae</tp:taxon-name></italic> sp. n. bH = basal haematodocha; C = conductor; C1–2 = conductor sclerites 1–2; Cy = cymbium; E = embolus; Es = embolic sclerite; H = distal haematodocha; T = tegulum; (TS)1–3 = tegular sclerites 1–3. Scale bars: C–D = 0.2 mm.&lt;br/&gt; </p></caption><graphic xmlns:xlink="http://www.w3.org/1999/xlink" xlink:href="ZooKeys-191-001-g004.jpg" position="float" orientation="portrait" xlink:type="simple"/></fig><fig id="F8" position="float" orientation="portrait"><label>Figure 8.</label><caption><p>Lateral ‘head’ profiles of males of species of <italic><tp:taxon-name>Zephyrarchaea</tp:taxon-name></italic>, showing variation in carapace shape as quantified by the post-ocular ratio (P.O. Ratio) and ratio of highest point of carapace relative to post-ocular length (HPC Ratio): <bold>A</bold>, holotype <italic><tp:taxon-name>Zephyrarchaea marae</tp:taxon-name></italic> sp. n., showing the derivation of morphometric ratios; <bold>B</bold>, holotype <italic><tp:taxon-name>Zephyrarchaea vichickmani</tp:taxon-name></italic> sp. n.; <bold>C</bold>, holotype <italic><tp:taxon-name>Zephyrarchaea marae</tp:taxon-name></italic> sp. n.; <bold>D</bold>, holotype <italic><tp:taxon-name>Zephyrarchaea porchi</tp:taxon-name></italic> sp. n.; <bold>E</bold>, holotype <italic><tp:taxon-name>Zephyrarchaea melindae</tp:taxon-name></italic> sp. n.; <bold>F</bold>, holotype <italic><tp:taxon-name>Zephyrarchaea barrettae</tp:taxon-name></italic> sp. n.; <bold>G</bold>, holotype <italic><tp:taxon-name>Zephyrarchaea mainae</tp:taxon-name></italic> (Platnick, 1991b); <bold>H</bold>, holotype <italic><tp:taxon-name>Zephyrarchaea marki</tp:taxon-name></italic> sp. n.; <bold>I</bold>, holotype <italic><tp:taxon-name>Zephyrarchaea janineae</tp:taxon-name></italic> sp. n.&lt;br/&gt; </p></caption><graphic xmlns:xlink="http://www.w3.org/1999/xlink" xlink:href="ZooKeys-191-001-g008.jpg" position="float" orientation="portrait" xlink:type="simple"/></fig><fig id="F12" position="float" orientation="portrait"><label>Figure 12.</label><caption><p><italic><tp:taxon-name>Zephyrarchaea marki</tp:taxon-name></italic> sp. n. <bold>A–E</bold>, Holotype male (WAM T118985) from Thistle Cove, Cape Le Grand National Park, Western Australia: <bold>A</bold>, cephalothorax and abdomen, lateral view; <bold>B</bold>, chelicerae, lateral view, showing accessory setae; <bold>C–D</bold>, pedipalpal bulb, retrolateral view; <bold>E</bold>, detail of distal tegular sclerites, prolateral view. C1–2 = conductor sclerites 1–2; E = embolus; T = tegulum; (TS)1–3 = tegular sclerites 1–3. Scale bars: A = 1.0 mm; D = 0.2 mm.&lt;br/&gt; </p></caption><graphic xmlns:xlink="http://www.w3.org/1999/xlink" xlink:href="ZooKeys-191-001-g012.jpg" position="float" orientation="portrait" xlink:type="simple"/></fig><fig id="F22" position="float" orientation="portrait"><label>Figure 22.</label><caption><p><italic><tp:taxon-name>Zephyrarchaea marki</tp:taxon-name></italic> sp. n., distribution and habitat: <bold>A</bold>, topographic map showing the known distribution of <tp:taxon-name>Archaeidae</tp:taxon-name> in south-western Western Australia, with collection localities for <italic><tp:taxon-name>Zephyrarchaea marki</tp:taxon-name></italic> highlighted in yellow; <bold>B</bold>, satellite image showing detail of inset (A); <bold>C</bold>, temperate coastal heathland at the type locality – Thistle Cove, Cape Le Grand National Park, Western Australia (June 2010). Image (C) by M. Rix.</p></caption><graphic xmlns:xlink="http://www.w3.org/1999/xlink" xlink:href="ZooKeys-191-001-g022.jpg" position="float" orientation="portrait" xlink:type="simple"/></fig><fig id="F3" position="float" orientation="portrait"><label>Figure 3.</label><caption><p>Phylogeny of <italic><tp:taxon-name>Zephyrarchaea</tp:taxon-name></italic> species from <xref ref-type="bibr" rid="B25">Rix and Harvey (2012)</xref>, showing results from a combined, gene-partitioned Bayesian analysis of that study’s multi-gene dataset (2591 bp: COI, COII, tRNA-K, tRNA-D, ATP8, ATP6, H3). Clades with &gt;95% posterior probability support are denoted by thickened branches, with lower individual clade support values shown above nodes. Note the presence of three main regional clades, each illustrated with an exemplar species (highlighted*). The Victorian species <italic><tp:taxon-name>Zephyrarchaea grayi</tp:taxon-name></italic> sp. n. and <italic><tp:taxon-name>Zephyrarchaea porchi</tp:taxon-name></italic> sp. n. were not able to be sequenced for this study (shown as black dots on inset map).</p></caption><graphic xmlns:xlink="http://www.w3.org/1999/xlink" xlink:href="ZooKeys-191-001-g003.jpg" position="float" orientation="portrait" xlink:type="simple"/></fig></tp:treatment-sec><ref-list><ref id="B25"><mixed-citation xmlns:xlink="http://www.w3.org/1999/xlink" xlink:type="simple"><person-group><name name-style="western"><surname>Rix</surname><given-names>MG</given-names></name><name name-style="western"><surname>Harvey</surname><given-names>MS</given-names></name></person-group> (<year>2012</year>)<article-title> Phylogeny and historical biogeography of ancient assassin spiders (Araneae: Archaeidae) in the Australian mesic zone: evidence for Miocene speciation within Tertiary refugia.</article-title><source>Molecular Phylogenetics and Evolution </source><volume>62</volume>: <fpage>375</fpage>-<lpage>396</lpage>. doi: <ext-link ext-link-type="uri" xlink:href="http://dx.doi.org/10.1016/j.ympev.2011.10.009" xlink:type="simple">10.1016/j.ympev.2011.10.009</ext-link></mixed-citation></ref><ref id="B10"><mixed-citation xmlns:xlink="http://www.w3.org/1999/xlink" xlink:type="simple"><person-group><name name-style="western"><surname>Harvey</surname><given-names>MS</given-names></name></person-group> (<year>2002b</year>)<article-title> Short-range endemism among the Australian fauna: some examples from non-marine environments.</article-title><source>Invertebrate Systematics </source><volume>16</volume>: <fpage>555</fpage>-<lpage>570</lpage>. doi: <ext-link ext-link-type="uri" xlink:href="http://dx.doi.org/10.1071/IS02009" xlink:type="simple">10.1071/IS02009</ext-link></mixed-citation></ref></ref-list></tp:taxon-treatment>
