# Supplementary material for: Australian Assassins, Part II: A review of the new assassin spider genus Zephyrarchaea (Araneae, Archaeidae) from southern Australia
Source: Zookeys. 2012 May 7;(191):1–62. doi: 10.3897/zookeys.191.3070 (PMC3353492; doi:10.3897/zookeys.191.3070)
Supplement: XML Treatment for Zephyrarchaea robinsi [file zookeys.191.3070-treatment5.xml]

<!DOCTYPE tp:taxon-treatment
  PUBLIC "-//TaxonX//DTD Taxonomic Treatment Publishing DTD v0 20100105//EN" "tax-treatment-NSO.dtd">
<tp:taxon-treatment xmlns:tp="http://www.plazi.org/taxpub"><tp:treatment-meta><mixed-citation publication-type="journal"><person-group><name><surname>Rix</surname><given-names>Michael G.</given-names></name><name><surname>Harvey</surname><given-names>Mark S.</given-names></name></person-group><article-title>Australian Assassins, Part II: A review of the new assassin spider genus 
                    <italic>Zephyrarchaea</italic> (Araneae, Archaeidae) from southern Australia
                </article-title><source>Zookeys</source><day>7</day><month>5</month><year>2012</year><volume>2012</volume><issue>191</issue><fpage>1</fpage><lpage>62</lpage><pub-id pub-id-type="doi">10.3897/zookeys.191.3070</pub-id></mixed-citation></tp:treatment-meta><tp:nomenclature><tp:taxon-name>
                            <tp:taxon-name-part taxon-name-part-type="genus">Zephyrarchaea</tp:taxon-name-part>
                            <tp:taxon-name-part taxon-name-part-type="species">robinsi</tp:taxon-name-part>
                        <object-id xmlns:xlink="http://www.w3.org/1999/xlink" xlink:type="simple">http://species-id.net/wiki/Zephyrarchaea_robinsi</object-id>
								</tp:taxon-name><tp:taxon-authority>(Harvey, 2002a)</tp:taxon-authority><tp:taxon-status xmlns:xlink="http://www.w3.org/1999/xlink" xlink:type="simple">comb. n.</tp:taxon-status><xref ref-type="fig" rid="F9">Figs 9G</xref><xref ref-type="fig" rid="F13">13</xref><xref ref-type="fig" rid="F23">23</xref><tp:nomenclature-citation-list><tp:nomenclature-citation><tp:taxon-name>Austrarchaea robinsi</tp:taxon-name><comment> Harvey, 2002a: 35, figs 1–4.</comment></tp:nomenclature-citation></tp:nomenclature-citation-list></tp:nomenclature><tp:treatment-sec sec-type="Vernacular name"><p>Eastern Massif Assassin Spider</p></tp:treatment-sec><tp:treatment-sec sec-type="Type material"><title>Type material.</title><p>Holotype female: Stirling Range National Park, Ellen Peak, Western Australia, Australia, <named-content xmlns:xlink="http://www.w3.org/1999/xlink" content-type="dwc:verbatimCoordinates" xlink:type="simple">34°21'20"S, 118°19'45"E</named-content>, pitfall trap near summit, 28.V.1996, S. Barrett (WAM T42580).</p></tp:treatment-sec><tp:treatment-sec sec-type="Other material examined"><title>Other material examined.</title><p><bold>AUSTRALIA: <italic>Western Australia</italic>: Stirling Range National Park:</bold> Ellen Peak, <named-content xmlns:xlink="http://www.w3.org/1999/xlink" content-type="dwc:verbatimCoordinates" xlink:type="simple">34°21'30"S, 118°19'57"E</named-content>, sifting elevated leaf litter under <italic><tp:taxon-name>Lepidosperma</tp:taxon-name></italic> sedges in montane heathland near summit, 1007 m, 6.XI.2007, M. Rix et al., 2 juveniles (WAM T89558<sup>DNA: EP-40-J/EP-41-J</sup>); south face of Pyungoorup Peak, <named-content xmlns:xlink="http://www.w3.org/1999/xlink" content-type="dwc:verbatimCoordinates" xlink:type="simple">34°21'54"S, 118°19'44"E</named-content>, sifting elevated leaf litter under <italic><tp:taxon-name>Lepidosperma</tp:taxon-name></italic> sedges along shaded creek line near waterfall, 5.VIII.2008, M. Rix, M. Harvey, 1 juvenile (moulted cuticle) (WAM T94090); Bluff Knoll, summit track, 800 m SW. of summit, <named-content xmlns:xlink="http://www.w3.org/1999/xlink" content-type="dwc:verbatimCoordinates" xlink:type="simple">34°22'49"S, 118°15'01"E</named-content>, sifting elevated leaf litter under <italic><tp:taxon-name>Lepidosperma</tp:taxon-name></italic> sedges in montane heathland, 897 m, 20.VI.2010, M. Rix, J.D. Roberts, 1 juvenile (WAM T114032<sup>DNA: BK-149-J</sup>); Bluff Knoll, off summit track, 900 m SW. of summit, <named-content xmlns:xlink="http://www.w3.org/1999/xlink" content-type="dwc:verbatimCoordinates" xlink:type="simple">34°22'52"S, 118°15'00"E</named-content>, sifting elevated leaf litter in eucalypt grove near creek line, 877 m, 20.VI.2010, M. Rix, J.D. Roberts, 1 juvenile (WAM T114031<sup>DNA: BK-148-J</sup>); Bluff Knoll, off summit track, 400 m SW. of summit, <named-content xmlns:xlink="http://www.w3.org/1999/xlink" content-type="dwc:verbatimCoordinates" xlink:type="simple">34°22'34"S, 118°15'15"E</named-content>, sifting elevated leaf litter under <italic><tp:taxon-name>Lepidosperma</tp:taxon-name></italic> sedges in montane heathland, 1065 m, 24.V.2011, M. Rix, M. Harvey, G. Binford, 1 juvenile (WAM T118987).</p></tp:treatment-sec><tp:treatment-sec sec-type="Diagnosis"><title>Diagnosis.</title><p>Females of <italic><tp:taxon-name>Zephyrarchaea robinsi</tp:taxon-name></italic> can be distinguished from <italic><tp:taxon-name>Zephyrarchaea janineae</tp:taxon-name></italic> and <italic><tp:taxon-name>Zephyrarchaea mainae</tp:taxon-name></italic> by the absence of dorsal hump-like tubercles on the abdomen (<xref ref-type="fig" rid="F13">Fig. 13A</xref>); from <italic><tp:taxon-name>Zephyrarchaea austini</tp:taxon-name></italic> sp. n., <italic><tp:taxon-name>Zephyrarchaea grayi</tp:taxon-name></italic> sp. n., <italic><tp:taxon-name>Zephyrarchaea marae</tp:taxon-name></italic> sp. n. and <italic><tp:taxon-name>Zephyrarchaea vichickmani</tp:taxon-name></italic> sp. n. by the shallow post-ocular depression in lateral view (<xref ref-type="fig" rid="F9">Fig. 9G</xref>); and from <italic><tp:taxon-name>Zephyrarchaea barrettae</tp:taxon-name></italic> sp. n. and <italic><tp:taxon-name>Zephyrarchaea melindae</tp:taxon-name></italic> sp. n. by the much shorter carapace (CH/CL ratio &lt; 1.70) (<xref ref-type="fig" rid="F7">Figs 7</xref>, <xref ref-type="fig" rid="F13">13A</xref>).</p><p>This species can also be distinguished from other genotyped taxa (see <xref ref-type="fig" rid="F3">Fig. 3</xref>) by the following three unique nucleotide substitutions for COI and COII (n = 4): C(162), A(531), G(1442).</p></tp:treatment-sec><tp:treatment-sec sec-type="Description"><title>Description.</title><p><italic>Holotype female</italic>: Total length 3.69; leg I femur 1.97; F1/CL ratio 1.60. Cephalothorax reddish-brown; legs tan brown with darker annulations; abdomen variably beige-grey (<xref ref-type="fig" rid="F13">Fig. 13A</xref>). Carapace short (CH/CL ratio 1.60); 1.23 long, 1.97 high, 1.13 wide; ‘neck’ 0.74 wide; highest point of pars cephalica (HPC) approaching posterior third of ‘head’ (ratio of HPC to post-ocular length 0.61), carapace with shallow concave depression anterior to HPC; ‘head’ not strongly elevated dorsally (post-ocular ratio 0.24) (<xref ref-type="fig" rid="F9">Fig. 9G</xref>). Chelicerae without accessory setae on anterior face of paturon. Abdomen 2.10 long, 1.78 wide; spherical in lateral profile, without dorsal hump-like tubercles. Internal genitalia (<xref ref-type="fig" rid="F13">Figs 13B–D</xref>) with cluster of ≤ 15 sausage-shaped spermathecae either side of gonopore, clusters widely separated along midline of genital plate.<!--PageBreak--></p><p><italic>Male</italic>: Unknown.</p></tp:treatment-sec><tp:treatment-sec sec-type="Distribution"><title>Distribution and habitat.</title><p><italic><tp:taxon-name>Zephyrarchaea robinsi</tp:taxon-name></italic> is known only from Ellen Peak, Bluff Knoll and the south face of Pyungoorup Peak, on the eastern massif of the Stirling Range National Park of southern Western Australia (east of Chester Pass) (<xref ref-type="fig" rid="F23">Fig. 23</xref>). Specimens have been collected by beating and sifting sedges (<italic><tp:taxon-name>Lepidosperma</tp:taxon-name></italic> sp.) in montane heathland habitats and along mesic, shaded creek lines.</p></tp:treatment-sec><tp:treatment-sec sec-type="Conservation status"><title>Conservation status.</title><p>This species is a short-range endemic taxon (<xref ref-type="bibr" rid="B10">Harvey 2002b</xref>), with a maximum total range of less than 10 km<sup>2</sup>, and all known populations in the eastern Stirling Range National Park <bold>potentially threatened</bold> by fire, dieback disease (affecting montane vegetation) and climate change.</p></tp:treatment-sec><tp:treatment-sec><!--Section generated to contain objects referenced in tp:taxon-treatment.--><fig id="F9" position="float" orientation="portrait"><label>Figure 9.</label><caption><p>Lateral ‘head’ profiles of females of species of <italic><tp:taxon-name>Zephyrarchaea</tp:taxon-name></italic>, showing variation in carapace shape as quantified by the post-ocular ratio (P.O. Ratio) and ratio of highest point of carapace relative to post-ocular length (HPC Ratio) (see Fig. 8): <bold>A</bold>, allotype <italic><tp:taxon-name>Zephyrarchaea vichickmani</tp:taxon-name></italic> sp. n.; <bold>B</bold>, allotype <italic><tp:taxon-name>Zephyrarchaea marae</tp:taxon-name></italic> sp. n.; <bold>C</bold>, holotype <italic><tp:taxon-name>Zephyrarchaea grayi</tp:taxon-name></italic> sp. n.; <bold>D</bold>, holotype <italic><tp:taxon-name>Zephyrarchaea austini</tp:taxon-name></italic> sp. n.; <bold>E</bold>, <italic><tp:taxon-name>Zephyrarchaea mainae</tp:taxon-name></italic> (Platnick, 1991b); <bold>F</bold>, allotype <italic><tp:taxon-name>Zephyrarchaea janineae</tp:taxon-name></italic> sp. n.; <bold>G</bold>, holotype <italic><tp:taxon-name>Zephyrarchaea robinsi</tp:taxon-name></italic> (Harvey, 2002a); <bold>H</bold>, allotype <italic><tp:taxon-name>Zephyrarchaea melindae</tp:taxon-name></italic> sp. n.; <bold>I</bold>, allotype <italic><tp:taxon-name>Zephyrarchaea barrettae</tp:taxon-name></italic> sp. n.</p></caption><graphic xmlns:xlink="http://www.w3.org/1999/xlink" xlink:href="ZooKeys-191-001-g009.jpg" position="float" orientation="portrait" xlink:type="simple"/></fig><fig id="F13" position="float" orientation="portrait"><label>Figure 13.</label><caption><p><italic><tp:taxon-name>Zephyrarchaea robinsi</tp:taxon-name></italic> (Harvey, 2002a). <bold>A–D</bold>, Holotype female (WAM T42580) from Ellen Peak, Stirling Range National Park, Western Australia: <bold>A</bold>, cephalothorax and abdomen, lateral view; <bold>B–D</bold>, internal genitalia, dorsal view; <bold>C–D</bold>, illustrations (from Harvey 2002a) of internal genitalia, dorsal view, showing shape of membranous bursa and underlying spermathecae. B = bursa; GP = genital plate; Sp = spermathecae. Scale bar: A = 1.0 mm.&lt;br/&gt; </p></caption><graphic xmlns:xlink="http://www.w3.org/1999/xlink" xlink:href="ZooKeys-191-001-g013.jpg" position="float" orientation="portrait" xlink:type="simple"/></fig><fig id="F23" position="float" orientation="portrait"><label>Figure 23.</label><caption><p><italic><tp:taxon-name>Zephyrarchaea robinsi</tp:taxon-name></italic> (Harvey, 2002a), distribution and habitat: <bold>A</bold>, topographic map showing the known distribution of <tp:taxon-name>Archaeidae</tp:taxon-name> in south-western Western Australia, with collection localities for <italic><tp:taxon-name>Zephyrarchaea robinsi</tp:taxon-name></italic> highlighted in yellow; <bold>B</bold>, satellite image showing detail of inset (A); <bold>C</bold>, montane heathland at the type locality – Ellen Peak, Stirling Range National Park, Western Australia (November 2007), with Bluff Knoll visible in the distance. Image (C) by M. Rix.</p></caption><graphic xmlns:xlink="http://www.w3.org/1999/xlink" xlink:href="ZooKeys-191-001-g023.jpg" position="float" orientation="portrait" xlink:type="simple"/></fig><fig id="F7" position="float" orientation="portrait"><label>Figure 7.</label><caption><p>Graphs depicting the relationship between carapace length (CL) and carapace height (CH) for species of <italic><tp:taxon-name>Zephyrarchaea</tp:taxon-name></italic>. Smaller grey dots denote species of <italic><tp:taxon-name>Austrarchaea</tp:taxon-name></italic> (see <xref ref-type="bibr" rid="B25">Rix and Harvey 2011</xref>); boxes denote the three lineages of <italic><tp:taxon-name>Zephyrarchaea</tp:taxon-name></italic> from Victoria/South Australia, the Stirling Range and elsewhere in southern Western Australia.&lt;br/&gt; </p></caption><graphic xmlns:xlink="http://www.w3.org/1999/xlink" xlink:href="ZooKeys-191-001-g007.jpg" position="float" orientation="portrait" xlink:type="simple"/></fig><fig id="F3" position="float" orientation="portrait"><label>Figure 3.</label><caption><p>Phylogeny of <italic><tp:taxon-name>Zephyrarchaea</tp:taxon-name></italic> species from <xref ref-type="bibr" rid="B25">Rix and Harvey (2012)</xref>, showing results from a combined, gene-partitioned Bayesian analysis of that study’s multi-gene dataset (2591 bp: COI, COII, tRNA-K, tRNA-D, ATP8, ATP6, H3). Clades with &gt;95% posterior probability support are denoted by thickened branches, with lower individual clade support values shown above nodes. Note the presence of three main regional clades, each illustrated with an exemplar species (highlighted*). The Victorian species <italic><tp:taxon-name>Zephyrarchaea grayi</tp:taxon-name></italic> sp. n. and <italic><tp:taxon-name>Zephyrarchaea porchi</tp:taxon-name></italic> sp. n. were not able to be sequenced for this study (shown as black dots on inset map).</p></caption><graphic xmlns:xlink="http://www.w3.org/1999/xlink" xlink:href="ZooKeys-191-001-g003.jpg" position="float" orientation="portrait" xlink:type="simple"/></fig></tp:treatment-sec><ref-list><ref id="B25"><mixed-citation xmlns:xlink="http://www.w3.org/1999/xlink" xlink:type="simple"><person-group><name name-style="western"><surname>Rix</surname><given-names>MG</given-names></name><name name-style="western"><surname>Harvey</surname><given-names>MS</given-names></name></person-group> (<year>2012</year>)<article-title> Phylogeny and historical biogeography of ancient assassin spiders (Araneae: Archaeidae) in the Australian mesic zone: evidence for Miocene speciation within Tertiary refugia.</article-title><source>Molecular Phylogenetics and Evolution </source><volume>62</volume>: <fpage>375</fpage>-<lpage>396</lpage>. doi: <ext-link ext-link-type="uri" xlink:href="http://dx.doi.org/10.1016/j.ympev.2011.10.009" xlink:type="simple">10.1016/j.ympev.2011.10.009</ext-link></mixed-citation></ref><ref id="B10"><mixed-citation xmlns:xlink="http://www.w3.org/1999/xlink" xlink:type="simple"><person-group><name name-style="western"><surname>Harvey</surname><given-names>MS</given-names></name></person-group> (<year>2002b</year>)<article-title> Short-range endemism among the Australian fauna: some examples from non-marine environments.</article-title><source>Invertebrate Systematics </source><volume>16</volume>: <fpage>555</fpage>-<lpage>570</lpage>. doi: <ext-link ext-link-type="uri" xlink:href="http://dx.doi.org/10.1071/IS02009" xlink:type="simple">10.1071/IS02009</ext-link></mixed-citation></ref></ref-list></tp:taxon-treatment>
