# Supplementary material for: Australian Assassins, Part II: A review of the new assassin spider genus Zephyrarchaea (Araneae, Archaeidae) from southern Australia
Source: Zookeys. 2012 May 7;(191):1–62. doi: 10.3897/zookeys.191.3070 (PMC3353492; doi:10.3897/zookeys.191.3070)
Supplement: XML Treatment for Zephyrarchaea melindae [file zookeys.191.3070-treatment6.xml]

<!DOCTYPE tp:taxon-treatment
  PUBLIC "-//TaxonX//DTD Taxonomic Treatment Publishing DTD v0 20100105//EN" "tax-treatment-NSO.dtd">
<tp:taxon-treatment xmlns:tp="http://www.plazi.org/taxpub"><tp:treatment-meta><mixed-citation publication-type="journal"><person-group><name><surname>Rix</surname><given-names>Michael G.</given-names></name><name><surname>Harvey</surname><given-names>Mark S.</given-names></name></person-group><article-title>Australian Assassins, Part II: A review of the new assassin spider genus 
                    <italic>Zephyrarchaea</italic> (Araneae, Archaeidae) from southern Australia
                </article-title><source>Zookeys</source><day>7</day><month>5</month><year>2012</year><volume>2012</volume><issue>191</issue><fpage>1</fpage><lpage>62</lpage><pub-id pub-id-type="doi">10.3897/zookeys.191.3070</pub-id></mixed-citation></tp:treatment-meta><tp:nomenclature><tp:taxon-name>
                            <tp:taxon-name-part taxon-name-part-type="genus">Zephyrarchaea</tp:taxon-name-part>
                            <tp:taxon-name-part taxon-name-part-type="species">melindae</tp:taxon-name-part>
                        <object-id xmlns:xlink="http://www.w3.org/1999/xlink" xlink:type="simple">urn:lsid:zoobank.org:act:E42EAC7F-09B8-4441-85DD-4D84F44D923C</object-id>
								<object-id xmlns:xlink="http://www.w3.org/1999/xlink" xlink:type="simple">http://species-id.net/wiki/Zephyrarchaea_melindae</object-id>
								</tp:taxon-name><tp:taxon-authority>Rix &amp; Harvey</tp:taxon-authority><tp:taxon-status xmlns:xlink="http://www.w3.org/1999/xlink" xlink:type="simple">sp. n.</tp:taxon-status><xref ref-type="fig" rid="F8">Figs 8E</xref><xref ref-type="fig" rid="F9">9H</xref><xref ref-type="fig" rid="F14">14</xref><xref ref-type="fig" rid="F24">24</xref></tp:nomenclature><tp:treatment-sec sec-type="Vernacular name"><p>Toolbrunup Assassin Spider</p></tp:treatment-sec><tp:treatment-sec sec-type="Type material"><title>Type material.</title><p>Holotype male: Stirling Range National Park, Mount Hassell, Western Australia, Australia, <named-content xmlns:xlink="http://www.w3.org/1999/xlink" content-type="dwc:verbatimCoordinates" xlink:type="simple">34°22'41"S, 118°04'15"E</named-content>, sifting elevated leaf litter under <italic><tp:taxon-name>Lepidosperma</tp:taxon-name></italic> sedges near summit, 726 m, 22.IV.2009, M. Rix (WAM T118986).</p><p>Paratypes: Allotype female and 1 juvenile, Toolbrunup Peak, <named-content xmlns:xlink="http://www.w3.org/1999/xlink" content-type="dwc:verbatimCoordinates" xlink:type="simple">34°23'02"S, 118°02'55"E</named-content>, sifting elevated leaf litter under low herbaceous shrubs near summit, 964 m, 10.IV.2009, M. Rix, H. Wood (WAM T97468<sup>DNA: TP-152-F/TP-153-J</sup>).</p></tp:treatment-sec><tp:treatment-sec sec-type="Other material examined"><title>Other material examined.</title><p><bold>AUSTRALIA: <italic>Western Australia</italic>:</bold> <bold>Stirling Range National Park:</bold> same data as holotype, 2 juveniles (WAM T97467<sup>DNA: HA-150-J/HA-151-J</sup>).</p></tp:treatment-sec><tp:treatment-sec sec-type="Etymology"><title>Etymology.</title><p>The specific epithet is a patronym in honour of Dr Melinda Moir, in recognition of her contributions to biodiversity research, especially in the Stirling Range National Park of southern Western Australia.</p></tp:treatment-sec><tp:treatment-sec sec-type="Diagnosis"><title>Diagnosis.</title><p><italic><tp:taxon-name>Zephyrarchaea melindae</tp:taxon-name></italic> can be distinguished from <italic><tp:taxon-name>Zephyrarchaea janineae</tp:taxon-name></italic> and <italic><tp:taxon-name>Zephyrarchaea mainae</tp:taxon-name></italic> by the absence of dorsal hump-like tubercles on the abdomen (<xref ref-type="fig" rid="F14">Figs 14A–B</xref>); from <italic><tp:taxon-name>Zephyrarchaea marae</tp:taxon-name></italic> sp. n., <italic><tp:taxon-name>Zephyrarchaea marki</tp:taxon-name></italic>, <italic><tp:taxon-name>Zephyrarchaea porchi</tp:taxon-name></italic> sp. n. and <italic><tp:taxon-name>Zephyrarchaea vichickmani</tp:taxon-name></italic> sp. n. by the shape of tegular sclerites 2–3, which do not project beyond the retro-distal rim of the tegulum (<xref ref-type="fig" rid="F14">Figs 14D–E</xref>); and from <italic><tp:taxon-name>Zephyrarchaea barrettae</tp:taxon-name></italic> sp. n. by the shape of the anterior margin of the diastema adjacent to the ‘neck’, which is straight (in females) or only slightly concave in lateral view (in males) (<xref ref-type="fig" rid="F14">Figs 14A–B</xref> cf. <xref ref-type="fig" rid="F15">Figs 15A–B</xref>). Females further distinguished from other known congeners by the combination of a spherical abdomen (<xref ref-type="fig" rid="F14">Fig. 14A</xref>), shallow post-ocular depression in lateral view (<xref ref-type="fig" rid="F9">Fig. 9H</xref>), taller carapace (CH/CL ratio &gt; 1.70) (<xref ref-type="fig" rid="F7">Figs 7</xref>, <xref ref-type="fig" rid="F14">14A</xref>) and straight, almost vertical anterior margin of the diastema adjacent to the ‘neck’ (<xref ref-type="fig" rid="F14">Fig. 14A</xref>).</p><p>This species can also be distinguished from other genotyped taxa (see <xref ref-type="fig" rid="F3">Fig. 3</xref>) by the following three unique nucleotide substitutions for COI and COII (n = 4): G(165), G(924), T(1533).</p></tp:treatment-sec><tp:treatment-sec sec-type="Description"><title>Description.</title><p><italic>Holotype male</italic>: Total length 3.15; leg I femur 2.37; F1/CL ratio 2.01. Cephalothorax dark reddish-brown; legs tan brown with darker annulations; abdomen mottled grey-brown and beige, with reddish-brown dorsal scute and sclerites (<xref ref-type="fig" rid="F14">Fig. 14B</xref>). Carapace relatively short (CH/CL ratio 1.77); 1.18 long, 2.09 high, 1.18 wide; ‘neck’ 0.68 wide; highest point of pars cephalica (HPC) approaching posterior third of ‘head’ (ratio of HPC to post-ocular length 0.62), carapace with shallow concave depression anterior to HPC; ‘head’ not strongly elevated dorsally (post-ocular ratio 0.20) (<xref ref-type="fig" rid="F8">Fig. 8E</xref>). Chelicerae with proximal brush and additional comb of accessory setae on anterior face of paturon (<xref ref-type="fig" rid="F14">Fig. 14C</xref>). Abdomen 1.64 long, 1.23 wide; almost spherical in lateral profile, without dorsal hump-like tubercles; dorsal scute fused anteriorly to epigastric sclerites, extending posteriorly to cover anterior two-thirds of dorsal abdomen. Unexpanded pedipalp (<xref ref-type="fig" rid="F14">Figs 14D–F</xref>) pyriform, with broad, distally curved embolus supported by conductor sclerites 1–2; tegular sclerite 1 (TS 1) strongly curved, claw-like in prolateral view, with twisted, flattened and broadly rounded apex; TS 2–3 not projecting beyond retro-distal rim of tegulum.</p><p><italic>Allotype female</italic>: Total length 3.54; leg I femur 2.50; F1/CL ratio 1.93. Cephalothorax dark reddish-brown; legs tan brown with darker annulations; abdomen mottled grey-brown and beige (<xref ref-type="fig" rid="F14">Fig. 14A</xref>). Carapace relatively short (CH/CL ratio 1.86); 1.29 long, 2.41 high, 1.28 wide; ‘neck’ 0.78 wide; highest point of pars cephalica (HPC) approaching middle of ‘head’ (ratio of HPC to post-ocular length 0.57), carapace with shallow concave depression anterior to HPC; ‘head’ not strongly elevated dorsally (post-ocular ratio 0.19) (<xref ref-type="fig" rid="F9">Fig. 9H</xref>). Chelicerae without accessory setae on anterior face of paturon. Abdomen 1.95 long, 1.51 wide; spherical in lateral profile, without dorsal hump-like tubercles. Internal genitalia (<xref ref-type="fig" rid="F14">Fig. 14G</xref>) with cluster of ≤ 15 sausage-shaped spermathecae either side of gonopore, clusters widely separated along midline of genital plate.</p></tp:treatment-sec><tp:treatment-sec sec-type="Distribution"><title>Distribution and habitat.</title><p><italic><tp:taxon-name>Zephyrarchaea melindae</tp:taxon-name></italic> is known only from the summits of Toolbrunup Peak and nearby Mount Hassell, in the western Stirling Range National Park of southern Western Australia (west of Chester Pass) (<xref ref-type="fig" rid="F24">Fig. 24</xref>). Specimens have been collected by beating and sifting sedges (<italic><tp:taxon-name>Lepidosperma</tp:taxon-name></italic> sp.) and low shrubs in montane heathland habitats.</p></tp:treatment-sec><tp:treatment-sec sec-type="Conservation status"><title>Conservation status.</title><p>This species is a short-range endemic taxon (<xref ref-type="bibr" rid="B10">Harvey 2002b</xref>), with a maximum total range of less than 10 km<sup>2</sup>, and all known populations in the western Stirling Range National Park potentially threatened by fire, dieback disease (affecting montane vegetation) and climate change.</p></tp:treatment-sec><tp:treatment-sec><!--Section generated to contain objects referenced in tp:taxon-treatment.--><fig id="F8" position="float" orientation="portrait"><label>Figure 8.</label><caption><p>Lateral ‘head’ profiles of males of species of <italic><tp:taxon-name>Zephyrarchaea</tp:taxon-name></italic>, showing variation in carapace shape as quantified by the post-ocular ratio (P.O. Ratio) and ratio of highest point of carapace relative to post-ocular length (HPC Ratio): <bold>A</bold>, holotype <italic><tp:taxon-name>Zephyrarchaea marae</tp:taxon-name></italic> sp. n., showing the derivation of morphometric ratios; <bold>B</bold>, holotype <italic><tp:taxon-name>Zephyrarchaea vichickmani</tp:taxon-name></italic> sp. n.; <bold>C</bold>, holotype <italic><tp:taxon-name>Zephyrarchaea marae</tp:taxon-name></italic> sp. n.; <bold>D</bold>, holotype <italic><tp:taxon-name>Zephyrarchaea porchi</tp:taxon-name></italic> sp. n.; <bold>E</bold>, holotype <italic><tp:taxon-name>Zephyrarchaea melindae</tp:taxon-name></italic> sp. n.; <bold>F</bold>, holotype <italic><tp:taxon-name>Zephyrarchaea barrettae</tp:taxon-name></italic> sp. n.; <bold>G</bold>, holotype <italic><tp:taxon-name>Zephyrarchaea mainae</tp:taxon-name></italic> (Platnick, 1991b); <bold>H</bold>, holotype <italic><tp:taxon-name>Zephyrarchaea marki</tp:taxon-name></italic> sp. n.; <bold>I</bold>, holotype <italic><tp:taxon-name>Zephyrarchaea janineae</tp:taxon-name></italic> sp. n.&lt;br/&gt; </p></caption><graphic xmlns:xlink="http://www.w3.org/1999/xlink" xlink:href="ZooKeys-191-001-g008.jpg" position="float" orientation="portrait" xlink:type="simple"/></fig><fig id="F9" position="float" orientation="portrait"><label>Figure 9.</label><caption><p>Lateral ‘head’ profiles of females of species of <italic><tp:taxon-name>Zephyrarchaea</tp:taxon-name></italic>, showing variation in carapace shape as quantified by the post-ocular ratio (P.O. Ratio) and ratio of highest point of carapace relative to post-ocular length (HPC Ratio) (see Fig. 8): <bold>A</bold>, allotype <italic><tp:taxon-name>Zephyrarchaea vichickmani</tp:taxon-name></italic> sp. n.; <bold>B</bold>, allotype <italic><tp:taxon-name>Zephyrarchaea marae</tp:taxon-name></italic> sp. n.; <bold>C</bold>, holotype <italic><tp:taxon-name>Zephyrarchaea grayi</tp:taxon-name></italic> sp. n.; <bold>D</bold>, holotype <italic><tp:taxon-name>Zephyrarchaea austini</tp:taxon-name></italic> sp. n.; <bold>E</bold>, <italic><tp:taxon-name>Zephyrarchaea mainae</tp:taxon-name></italic> (Platnick, 1991b); <bold>F</bold>, allotype <italic><tp:taxon-name>Zephyrarchaea janineae</tp:taxon-name></italic> sp. n.; <bold>G</bold>, holotype <italic><tp:taxon-name>Zephyrarchaea robinsi</tp:taxon-name></italic> (Harvey, 2002a); <bold>H</bold>, allotype <italic><tp:taxon-name>Zephyrarchaea melindae</tp:taxon-name></italic> sp. n.; <bold>I</bold>, allotype <italic><tp:taxon-name>Zephyrarchaea barrettae</tp:taxon-name></italic> sp. n.</p></caption><graphic xmlns:xlink="http://www.w3.org/1999/xlink" xlink:href="ZooKeys-191-001-g009.jpg" position="float" orientation="portrait" xlink:type="simple"/></fig><fig id="F14" position="float" orientation="portrait"><label>Figure 14.</label><caption><p><italic><tp:taxon-name>Zephyrarchaea melindae</tp:taxon-name></italic> sp. n. <bold>A–B</bold>, Cephalothorax and abdomen, lateral view: <bold>A</bold>, allotype female (WAM T97468) from Toolbrunup Peak, Stirling Range National Park, Western Australia; <bold>B</bold>, holotype male (WAM T118986) from Mount Hassell, Stirling Range National Park, Western Australia. <bold>C</bold>, Holotype male chelicerae, lateral view, showing accessory setae. <bold>D–F</bold>, Holotype male pedipalp: <bold>D–E</bold>, bulb, retrolateral view, with inset showing twisted apex of tegular sclerite 1 in retroventral view; <bold>F</bold>, detail of distal tegular sclerites, prolateral view. <bold>G</bold>, Allotype female internal genitalia, dorsal view. C1–2 = conductor sclerites 1–2; E = embolus; GP = genital plate; T = tegulum; (TS)1 = tegular sclerite 1. Scale bars: A–B = 1.0 mm; E = 0.2 mm.&lt;br/&gt; </p></caption><graphic xmlns:xlink="http://www.w3.org/1999/xlink" xlink:href="ZooKeys-191-001-g014.jpg" position="float" orientation="portrait" xlink:type="simple"/></fig><fig id="F24" position="float" orientation="portrait"><label>Figure 24.</label><caption><p><italic><tp:taxon-name>Zephyrarchaea melindae</tp:taxon-name></italic> sp. n., distribution and habitat: <bold>A</bold>, topographic map showing the known distribution of <tp:taxon-name>Archaeidae</tp:taxon-name> in south-western Western Australia, with collection localities for <italic><tp:taxon-name>Zephyrarchaea melindae</tp:taxon-name></italic> highlighted in yellow; <bold>B</bold>, satellite image showing detail of inset (A); <bold>C</bold>, view from the summit of Bluff Knoll across the western Stirling Range National Park, showing collection localities for <italic><tp:taxon-name>Zephyrarchaea melindae</tp:taxon-name></italic> (i.e. Toolbrunup Peak, Mount Hassell) highlighted in bold (June 2010). Note the Chester Pass lowlands, separating populations of <italic><tp:taxon-name>Zephyrarchaea melindae</tp:taxon-name></italic> and <italic><tp:taxon-name>Zephyrarchaea robinsi</tp:taxon-name></italic>, and Talyuberlup Peak in the distance, home to <italic><tp:taxon-name>Zephyrarchaea barrettae</tp:taxon-name></italic> sp. n. Image (C) by M. Rix.</p></caption><graphic xmlns:xlink="http://www.w3.org/1999/xlink" xlink:href="ZooKeys-191-001-g024.jpg" position="float" orientation="portrait" xlink:type="simple"/></fig><fig id="F15" position="float" orientation="portrait"><label>Figure 15.</label><caption><p><italic><tp:taxon-name>Zephyrarchaea barrettae</tp:taxon-name></italic> sp. n. <bold>A–B</bold>, Cephalothorax and abdomen, lateral view: <bold>A</bold>, allotype female (WAM T97466) from Talyuberlup Peak, Stirling Range National Park, Western Australia; <bold>B</bold>, holotype male (WAM T117055) from Talyuberlup Peak, Stirling Range National Park, Western Australia. <bold>C</bold>, Holotype male chelicerae, lateral view, showing accessory setae. <bold>D–F</bold>, Holotype male pedipalp: <bold>D–E</bold>, bulb, retrolateral view, with inset showing twisted apex of tegular sclerite 1 in retroventral view; <bold>F</bold>, detail of distal tegular sclerites, prolateral view. <bold>G</bold>, Allotype female internal genitalia, dorsal view. C1–2 = conductor sclerites 1–2; E = embolus; GP = genital plate; H = distal haematodocha; T = tegulum; (TS)1 = tegular sclerite 1. Scale bars: A–B = 1.0 mm; E = 0.2 mm.&lt;br/&gt; </p></caption><graphic xmlns:xlink="http://www.w3.org/1999/xlink" xlink:href="ZooKeys-191-001-g015.jpg" position="float" orientation="portrait" xlink:type="simple"/></fig><fig id="F7" position="float" orientation="portrait"><label>Figure 7.</label><caption><p>Graphs depicting the relationship between carapace length (CL) and carapace height (CH) for species of <italic><tp:taxon-name>Zephyrarchaea</tp:taxon-name></italic>. Smaller grey dots denote species of <italic><tp:taxon-name>Austrarchaea</tp:taxon-name></italic> (see <xref ref-type="bibr" rid="B25">Rix and Harvey 2011</xref>); boxes denote the three lineages of <italic><tp:taxon-name>Zephyrarchaea</tp:taxon-name></italic> from Victoria/South Australia, the Stirling Range and elsewhere in southern Western Australia.&lt;br/&gt; </p></caption><graphic xmlns:xlink="http://www.w3.org/1999/xlink" xlink:href="ZooKeys-191-001-g007.jpg" position="float" orientation="portrait" xlink:type="simple"/></fig><fig id="F3" position="float" orientation="portrait"><label>Figure 3.</label><caption><p>Phylogeny of <italic><tp:taxon-name>Zephyrarchaea</tp:taxon-name></italic> species from <xref ref-type="bibr" rid="B25">Rix and Harvey (2012)</xref>, showing results from a combined, gene-partitioned Bayesian analysis of that study’s multi-gene dataset (2591 bp: COI, COII, tRNA-K, tRNA-D, ATP8, ATP6, H3). Clades with &gt;95% posterior probability support are denoted by thickened branches, with lower individual clade support values shown above nodes. Note the presence of three main regional clades, each illustrated with an exemplar species (highlighted*). The Victorian species <italic><tp:taxon-name>Zephyrarchaea grayi</tp:taxon-name></italic> sp. n. and <italic><tp:taxon-name>Zephyrarchaea porchi</tp:taxon-name></italic> sp. n. were not able to be sequenced for this study (shown as black dots on inset map).</p></caption><graphic xmlns:xlink="http://www.w3.org/1999/xlink" xlink:href="ZooKeys-191-001-g003.jpg" position="float" orientation="portrait" xlink:type="simple"/></fig></tp:treatment-sec><ref-list><ref id="B25"><mixed-citation xmlns:xlink="http://www.w3.org/1999/xlink" xlink:type="simple"><person-group><name name-style="western"><surname>Rix</surname><given-names>MG</given-names></name><name name-style="western"><surname>Harvey</surname><given-names>MS</given-names></name></person-group> (<year>2012</year>)<article-title> Phylogeny and historical biogeography of ancient assassin spiders (Araneae: Archaeidae) in the Australian mesic zone: evidence for Miocene speciation within Tertiary refugia.</article-title><source>Molecular Phylogenetics and Evolution </source><volume>62</volume>: <fpage>375</fpage>-<lpage>396</lpage>. doi: <ext-link ext-link-type="uri" xlink:href="http://dx.doi.org/10.1016/j.ympev.2011.10.009" xlink:type="simple">10.1016/j.ympev.2011.10.009</ext-link></mixed-citation></ref><ref id="B10"><mixed-citation xmlns:xlink="http://www.w3.org/1999/xlink" xlink:type="simple"><person-group><name name-style="western"><surname>Harvey</surname><given-names>MS</given-names></name></person-group> (<year>2002b</year>)<article-title> Short-range endemism among the Australian fauna: some examples from non-marine environments.</article-title><source>Invertebrate Systematics </source><volume>16</volume>: <fpage>555</fpage>-<lpage>570</lpage>. doi: <ext-link ext-link-type="uri" xlink:href="http://dx.doi.org/10.1071/IS02009" xlink:type="simple">10.1071/IS02009</ext-link></mixed-citation></ref></ref-list></tp:taxon-treatment>
