# Supplementary material for: Australian Assassins, Part II: A review of the new assassin spider genus Zephyrarchaea (Araneae, Archaeidae) from southern Australia
Source: Zookeys. 2012 May 7;(191):1–62. doi: 10.3897/zookeys.191.3070 (PMC3353492; doi:10.3897/zookeys.191.3070)
Supplement: XML Treatment for Zephyrarchaea barrettae [file zookeys.191.3070-treatment7.xml]

<!DOCTYPE tp:taxon-treatment
  PUBLIC "-//TaxonX//DTD Taxonomic Treatment Publishing DTD v0 20100105//EN" "tax-treatment-NSO.dtd">
<tp:taxon-treatment xmlns:tp="http://www.plazi.org/taxpub"><tp:treatment-meta><mixed-citation publication-type="journal"><person-group><name><surname>Rix</surname><given-names>Michael G.</given-names></name><name><surname>Harvey</surname><given-names>Mark S.</given-names></name></person-group><article-title>Australian Assassins, Part II: A review of the new assassin spider genus 
                    <italic>Zephyrarchaea</italic> (Araneae, Archaeidae) from southern Australia
                </article-title><source>Zookeys</source><day>7</day><month>5</month><year>2012</year><volume>2012</volume><issue>191</issue><fpage>1</fpage><lpage>62</lpage><pub-id pub-id-type="doi">10.3897/zookeys.191.3070</pub-id></mixed-citation></tp:treatment-meta><tp:nomenclature><tp:taxon-name>
                            <tp:taxon-name-part taxon-name-part-type="genus">Zephyrarchaea</tp:taxon-name-part>
                            <tp:taxon-name-part taxon-name-part-type="species">barrettae</tp:taxon-name-part>
                        <object-id xmlns:xlink="http://www.w3.org/1999/xlink" xlink:type="simple">urn:lsid:zoobank.org:act:D01825F1-C02A-45C9-96F3-0329CA4F1308</object-id>
								<object-id xmlns:xlink="http://www.w3.org/1999/xlink" xlink:type="simple">http://species-id.net/wiki/Zephyrarchaea_barrettae</object-id>
								</tp:taxon-name><tp:taxon-authority>Rix &amp; Harvey</tp:taxon-authority><tp:taxon-status xmlns:xlink="http://www.w3.org/1999/xlink" xlink:type="simple">sp. n.</tp:taxon-status><xref ref-type="fig" rid="F1">Figs 1B</xref><xref ref-type="fig" rid="F8">8F</xref><xref ref-type="fig" rid="F9">9I</xref><xref ref-type="fig" rid="F15">15</xref><xref ref-type="fig" rid="F25">25</xref></tp:nomenclature><tp:treatment-sec sec-type="Vernacular name"><p>Talyuberlup Assassin Spider</p></tp:treatment-sec><tp:treatment-sec sec-type="Type material"><title>Type material.</title><p><bold>AUSTRALIA:</bold> Holotype male: Stirling Range National Park, Talyuberlup Peak, Western Australia, Australia, <named-content xmlns:xlink="http://www.w3.org/1999/xlink" content-type="dwc:verbatimCoordinates" xlink:type="simple">34°24'21"S, 117°57'08"E</named-content>, sifting elevated<!--PageBreak--> leaf litter under <italic><tp:taxon-name>Lepidosperma</tp:taxon-name></italic> sedges near summit, 4.VIII.2008, M. Rix, M. Harvey (WAM T117055<sup>DNA: TA-154-M</sup>).</p><p>Paratypes: Allotype female and 2 juveniles, same data as holotype except 8.II.2009, M. Harvey (WAM T97466<sup>DNA: TA-156-J/TA-157-J</sup>).</p></tp:treatment-sec><tp:treatment-sec sec-type="Other material examined"><title>Other material examined.</title><p><bold>AUSTRALIA: <italic>Western Australia</italic>:</bold> <bold>Stirling Range National Park:</bold> same data as holotype, 1 juvenile (WAM T94089<sup>DNA: TA-155-J</sup>); Talyuberlup Peak, <named-content xmlns:xlink="http://www.w3.org/1999/xlink" content-type="dwc:verbatimCoordinates" xlink:type="simple">34°24'20"S, 117°57'06"E</named-content>, sifting elevated and low leaf litter, montane vegetation around rocky peak, 752 m, 12 April 2009, H. Wood, 1♂, 2♀ (CASENT 9028379); same data, 1♀ (CASENT 9034515).</p></tp:treatment-sec><tp:treatment-sec sec-type="Etymology"><title>Etymology.</title><p>The specific epithet is a patronym in honour of Sarah Barrett, for first discovering assassin spiders in the Stirling Range National Park in 1996.</p></tp:treatment-sec><tp:treatment-sec sec-type="Diagnosis"><title>Diagnosis.</title><p><italic><tp:taxon-name>Zephyrarchaea barrettae</tp:taxon-name></italic> can be distinguished from <italic><tp:taxon-name>Zephyrarchaea janineae</tp:taxon-name></italic> and <italic><tp:taxon-name>Zephyrarchaea mainae</tp:taxon-name></italic> by the absence of dorsal hump-like tubercles on the abdomen (<xref ref-type="fig" rid="F15">Figs 15A–B</xref>); from <italic><tp:taxon-name>Zephyrarchaea marae</tp:taxon-name></italic> sp. n., <italic><tp:taxon-name>Zephyrarchaea marki</tp:taxon-name></italic>, <italic><tp:taxon-name>Zephyrarchaea porchi</tp:taxon-name></italic> sp. n. and <italic><tp:taxon-name>Zephyrarchaea vichickmani</tp:taxon-name></italic> sp. n. by the shape of tegular sclerites 2–3, which do not project beyond the retro-distal rim of the tegulum (<xref ref-type="fig" rid="F15">Figs 15D–E</xref>); and from <italic><tp:taxon-name>Zephyrarchaea melindae</tp:taxon-name></italic> by the shape of the anterior margin of the diastema adjacent to the ‘neck’, which is slightly (in females) or strongly concave in lateral view (in males) (<xref ref-type="fig" rid="F15">Figs 15A–B</xref> cf. <xref ref-type="fig" rid="F14">Figs 14A–B</xref>). Females further distinguished from other known congeners by the combination of a spherical abdomen (<xref ref-type="fig" rid="F15">Fig. 15A</xref>), shallow post-ocular depression in lateral view (<xref ref-type="fig" rid="F9">Fig. 9I</xref>), taller carapace (CH/CL ratio &gt; 1.70) (<xref ref-type="fig" rid="F7">Figs 7</xref>, <xref ref-type="fig" rid="F5">15A</xref>) and slightly concave anterior margin of the diastema adjacent to the ‘neck’ (<xref ref-type="fig" rid="F15">Fig. 15A</xref>).</p></tp:treatment-sec><tp:treatment-sec sec-type="Description"><title>Description.</title><p><italic>Holotype male</italic>: Total length 3.13; leg I femur 2.19; F1/CL ratio 1.92. Cephalothorax dark reddish-brown; legs tan brown with darker annulations; abdomen mottled grey-brown and beige, with reddish-brown dorsal scute and sclerites (<xref ref-type="fig" rid="F15">Fig. 15B</xref>). Carapace relatively short (CH/CL ratio 1.71); 1.14 long, 1.95 high, 1.13 wide; ‘neck’ 0.67 wide; highest point of pars cephalica (HPC) approaching posterior third of ‘head’ (ratio of HPC to post-ocular length 0.59), carapace with shallow concave depression anterior to HPC; ‘head’ not strongly elevated dorsally (post-ocular ratio 0.21) (<xref ref-type="fig" rid="F8">Fig. 8F</xref>). Chelicerae with proximal brush and additional comb of accessory setae on anterior face of paturon (<xref ref-type="fig" rid="F15">Fig. 15C</xref>). Abdomen 1.59 long, 1.21 wide; almost spherical in lateral profile, without dorsal hump-like tubercles; dorsal scute fused anteriorly to epigastric sclerites, extending posteriorly to cover anterior two-thirds of dorsal abdomen. Unexpanded pedipalp (<xref ref-type="fig" rid="F15">Figs 15D–F</xref>) pyriform, with broad, distally curved embolus supported by conductor sclerites 1–2; tegular sclerite 1 (TS 1) strongly curved, claw-like in prolateral view, with twisted, flattened and broadly rounded apex; TS 2–3 not projecting beyond retro-distal rim of tegulum.</p><p><italic>Allotype female</italic>: Total length 3.64; leg I femur 2.31; F1/CL ratio 1.77. Cephalothorax dark reddish-brown; legs tan brown with darker annulations; abdomen variably beige-grey (<xref ref-type="fig" rid="F15">Fig. 15A</xref>). Carapace relatively short (CH/CL ratio 1.78); 1.31 long, 2.33 high, 1.26 wide; ‘neck’ 0.78 wide; highest point of pars cephalica (HPC) approaching posterior third of ‘head’ (ratio of HPC to post-ocular length 0.59), carapace with shallow concave depression anterior to HPC; ‘head’ not strongly elevated dorsally (post-ocular ratio 0.22) (<xref ref-type="fig" rid="F9">Fig. 9I</xref>). Chelicerae without accessory setae on anterior face of paturon. Abdomen 1.90 long, 1.69 wide; spherical in lateral profile, without dorsal hump-like <!--PageBreak-->tubercles. Internal genitalia (<xref ref-type="fig" rid="F15">Fig. 15G</xref>) with cluster of ≤ 15 sausage-shaped spermathecae either side of gonopore, clusters widely separated along midline of genital plate.</p></tp:treatment-sec><tp:treatment-sec sec-type="Distribution"><title>Distribution and habitat.</title><p><italic><tp:taxon-name>Zephyrarchaea barrettae</tp:taxon-name></italic> is known only from the summit of Talyuberlup Peak, in the western Stirling Range National Park of southern Western Australia (west of Chester Pass) (<xref ref-type="fig" rid="F25">Fig. 25</xref>). Specimens have been collected by beating and sifting sedges (<italic><tp:taxon-name>Lepidosperma</tp:taxon-name></italic> sp.) in montane heathland.</p></tp:treatment-sec><tp:treatment-sec sec-type="Conservation status"><title>Conservation status.</title><p>This species is a short-range endemic taxon (<xref ref-type="bibr" rid="B10">Harvey 2002b</xref>), with a maximum total range of less than 10 km<sup>2</sup>, and all known populations in the western Stirling Range National Park potentially threatened by fire, dieback disease (affecting montane vegetation) and climate change.</p></tp:treatment-sec><tp:treatment-sec><!--Section generated to contain objects referenced in tp:taxon-treatment.--><fig id="F1" position="float" orientation="portrait"><label>Figure 1.</label><caption><p>Habitus images of live <tp:taxon-name>Archaeidae</tp:taxon-name> from southern Australia: <bold>A</bold> paratype female <italic><tp:taxon-name>Zephyrarchaea vichickmani</tp:taxon-name></italic> sp. n. from Acheron Gap, Central Highlands, Victoria; <bold>B</bold> holotype male <italic><tp:taxon-name>Zephyrarchaea barrettae</tp:taxon-name></italic> sp. n. from Talyuberlup Peak, Stirling Range National Park, Western Australia; <bold>C</bold> paratype female <italic><tp:taxon-name>Zephyrarchaea janineae</tp:taxon-name></italic> sp. n. from Karri Valley, Western Australia; <bold>D</bold> male <italic><tp:taxon-name>Zephyrarchaea marki</tp:taxon-name></italic> sp. n. from Thistle Cove, Cape Le Grand National Park, Western Australia; <bold>E</bold> female <italic><tp:taxon-name>Zephyrarchaea mainae</tp:taxon-name></italic> (Platnick) from William Bay National Park, Western Australia; <bold>F</bold> female <italic><tp:taxon-name>Zephyrarchaea mainae</tp:taxon-name></italic> from Bremer Bay, Western Australia. </p></caption><graphic xmlns:xlink="http://www.w3.org/1999/xlink" xlink:href="ZooKeys-191-001-g001.jpg" position="float" orientation="portrait" xlink:type="simple"/></fig><fig id="F8" position="float" orientation="portrait"><label>Figure 8.</label><caption><p>Lateral ‘head’ profiles of males of species of <italic><tp:taxon-name>Zephyrarchaea</tp:taxon-name></italic>, showing variation in carapace shape as quantified by the post-ocular ratio (P.O. Ratio) and ratio of highest point of carapace relative to post-ocular length (HPC Ratio): <bold>A</bold>, holotype <italic><tp:taxon-name>Zephyrarchaea marae</tp:taxon-name></italic> sp. n., showing the derivation of morphometric ratios; <bold>B</bold>, holotype <italic><tp:taxon-name>Zephyrarchaea vichickmani</tp:taxon-name></italic> sp. n.; <bold>C</bold>, holotype <italic><tp:taxon-name>Zephyrarchaea marae</tp:taxon-name></italic> sp. n.; <bold>D</bold>, holotype <italic><tp:taxon-name>Zephyrarchaea porchi</tp:taxon-name></italic> sp. n.; <bold>E</bold>, holotype <italic><tp:taxon-name>Zephyrarchaea melindae</tp:taxon-name></italic> sp. n.; <bold>F</bold>, holotype <italic><tp:taxon-name>Zephyrarchaea barrettae</tp:taxon-name></italic> sp. n.; <bold>G</bold>, holotype <italic><tp:taxon-name>Zephyrarchaea mainae</tp:taxon-name></italic> (Platnick, 1991b); <bold>H</bold>, holotype <italic><tp:taxon-name>Zephyrarchaea marki</tp:taxon-name></italic> sp. n.; <bold>I</bold>, holotype <italic><tp:taxon-name>Zephyrarchaea janineae</tp:taxon-name></italic> sp. n.&lt;br/&gt; </p></caption><graphic xmlns:xlink="http://www.w3.org/1999/xlink" xlink:href="ZooKeys-191-001-g008.jpg" position="float" orientation="portrait" xlink:type="simple"/></fig><fig id="F9" position="float" orientation="portrait"><label>Figure 9.</label><caption><p>Lateral ‘head’ profiles of females of species of <italic><tp:taxon-name>Zephyrarchaea</tp:taxon-name></italic>, showing variation in carapace shape as quantified by the post-ocular ratio (P.O. Ratio) and ratio of highest point of carapace relative to post-ocular length (HPC Ratio) (see Fig. 8): <bold>A</bold>, allotype <italic><tp:taxon-name>Zephyrarchaea vichickmani</tp:taxon-name></italic> sp. n.; <bold>B</bold>, allotype <italic><tp:taxon-name>Zephyrarchaea marae</tp:taxon-name></italic> sp. n.; <bold>C</bold>, holotype <italic><tp:taxon-name>Zephyrarchaea grayi</tp:taxon-name></italic> sp. n.; <bold>D</bold>, holotype <italic><tp:taxon-name>Zephyrarchaea austini</tp:taxon-name></italic> sp. n.; <bold>E</bold>, <italic><tp:taxon-name>Zephyrarchaea mainae</tp:taxon-name></italic> (Platnick, 1991b); <bold>F</bold>, allotype <italic><tp:taxon-name>Zephyrarchaea janineae</tp:taxon-name></italic> sp. n.; <bold>G</bold>, holotype <italic><tp:taxon-name>Zephyrarchaea robinsi</tp:taxon-name></italic> (Harvey, 2002a); <bold>H</bold>, allotype <italic><tp:taxon-name>Zephyrarchaea melindae</tp:taxon-name></italic> sp. n.; <bold>I</bold>, allotype <italic><tp:taxon-name>Zephyrarchaea barrettae</tp:taxon-name></italic> sp. n.</p></caption><graphic xmlns:xlink="http://www.w3.org/1999/xlink" xlink:href="ZooKeys-191-001-g009.jpg" position="float" orientation="portrait" xlink:type="simple"/></fig><fig id="F15" position="float" orientation="portrait"><label>Figure 15.</label><caption><p><italic><tp:taxon-name>Zephyrarchaea barrettae</tp:taxon-name></italic> sp. n. <bold>A–B</bold>, Cephalothorax and abdomen, lateral view: <bold>A</bold>, allotype female (WAM T97466) from Talyuberlup Peak, Stirling Range National Park, Western Australia; <bold>B</bold>, holotype male (WAM T117055) from Talyuberlup Peak, Stirling Range National Park, Western Australia. <bold>C</bold>, Holotype male chelicerae, lateral view, showing accessory setae. <bold>D–F</bold>, Holotype male pedipalp: <bold>D–E</bold>, bulb, retrolateral view, with inset showing twisted apex of tegular sclerite 1 in retroventral view; <bold>F</bold>, detail of distal tegular sclerites, prolateral view. <bold>G</bold>, Allotype female internal genitalia, dorsal view. C1–2 = conductor sclerites 1–2; E = embolus; GP = genital plate; H = distal haematodocha; T = tegulum; (TS)1 = tegular sclerite 1. Scale bars: A–B = 1.0 mm; E = 0.2 mm.&lt;br/&gt; </p></caption><graphic xmlns:xlink="http://www.w3.org/1999/xlink" xlink:href="ZooKeys-191-001-g015.jpg" position="float" orientation="portrait" xlink:type="simple"/></fig><fig id="F25" position="float" orientation="portrait"><label>Figure 25.</label><caption><p><italic><tp:taxon-name>Zephyrarchaea barrettae</tp:taxon-name></italic> sp. n., distribution and habitat: <bold>A</bold>, topographic map showing the known distribution of <tp:taxon-name>Archaeidae</tp:taxon-name> in south-western Western Australia, with collection localities for <italic><tp:taxon-name>Zephyrarchaea barrettae</tp:taxon-name></italic> highlighted in yellow; <bold>B</bold>, satellite image showing detail of inset (A); <bold>C</bold>, view from Stirling Range Drive showing the type locality – Talyuberlup Peak, Stirling Range National Park (August 2008). Image (C) by M. Rix.</p></caption><graphic xmlns:xlink="http://www.w3.org/1999/xlink" xlink:href="ZooKeys-191-001-g025.jpg" position="float" orientation="portrait" xlink:type="simple"/></fig><fig id="F14" position="float" orientation="portrait"><label>Figure 14.</label><caption><p><italic><tp:taxon-name>Zephyrarchaea melindae</tp:taxon-name></italic> sp. n. <bold>A–B</bold>, Cephalothorax and abdomen, lateral view: <bold>A</bold>, allotype female (WAM T97468) from Toolbrunup Peak, Stirling Range National Park, Western Australia; <bold>B</bold>, holotype male (WAM T118986) from Mount Hassell, Stirling Range National Park, Western Australia. <bold>C</bold>, Holotype male chelicerae, lateral view, showing accessory setae. <bold>D–F</bold>, Holotype male pedipalp: <bold>D–E</bold>, bulb, retrolateral view, with inset showing twisted apex of tegular sclerite 1 in retroventral view; <bold>F</bold>, detail of distal tegular sclerites, prolateral view. <bold>G</bold>, Allotype female internal genitalia, dorsal view. C1–2 = conductor sclerites 1–2; E = embolus; GP = genital plate; T = tegulum; (TS)1 = tegular sclerite 1. Scale bars: A–B = 1.0 mm; E = 0.2 mm.&lt;br/&gt; </p></caption><graphic xmlns:xlink="http://www.w3.org/1999/xlink" xlink:href="ZooKeys-191-001-g014.jpg" position="float" orientation="portrait" xlink:type="simple"/></fig><fig id="F7" position="float" orientation="portrait"><label>Figure 7.</label><caption><p>Graphs depicting the relationship between carapace length (CL) and carapace height (CH) for species of <italic><tp:taxon-name>Zephyrarchaea</tp:taxon-name></italic>. Smaller grey dots denote species of <italic><tp:taxon-name>Austrarchaea</tp:taxon-name></italic> (see <xref ref-type="bibr" rid="B25">Rix and Harvey 2011</xref>); boxes denote the three lineages of <italic><tp:taxon-name>Zephyrarchaea</tp:taxon-name></italic> from Victoria/South Australia, the Stirling Range and elsewhere in southern Western Australia.&lt;br/&gt; </p></caption><graphic xmlns:xlink="http://www.w3.org/1999/xlink" xlink:href="ZooKeys-191-001-g007.jpg" position="float" orientation="portrait" xlink:type="simple"/></fig><fig id="F5" position="float" orientation="portrait"><label>Figure 5.</label><caption><p>Carapace morphology of <italic><tp:taxon-name>Zephyrarchaea</tp:taxon-name></italic> species. <bold>A–B</bold>, <italic><tp:taxon-name>Zephyrarchaea mainae</tp:taxon-name></italic> (Platnick): <bold>A</bold>, male pars cephalica, dorso-lateral view, showing accessory setae (AS) on and adjacent to proximal cheliceral bulge; <bold>B</bold>, female pars cephalica, antero-lateral view, showing cheliceral foramen (CF) and ocular bulge (OB). <bold>C–D</bold>, <italic><tp:taxon-name>Zephyrarchaea marae</tp:taxon-name></italic> sp. n.: <bold>C</bold>, male cephalothorax, antero-lateral view; <bold>D</bold>, male pars cephalica and chelicerae, frontal view, showing dorsal ‘head’ region and cheliceral foramen (CF). <bold>E</bold>, Cheliceraeof male <italic><tp:taxon-name>Zephyrarchaea mainae</tp:taxon-name></italic>, lateral view, showing proximal accessory setae (AS) and ectal stridulatory file (SF). <bold>F–G</bold>, Detail of carapace of male <italic><tp:taxon-name>Zephyrarchaea marae</tp:taxon-name></italic>, lateral view, showing granulate cuticle and setose tubercles (sT).&lt;br/&gt; </p></caption><graphic xmlns:xlink="http://www.w3.org/1999/xlink" xlink:href="ZooKeys-191-001-g005.jpg" position="float" orientation="portrait" xlink:type="simple"/></fig></tp:treatment-sec><ref-list><ref id="B25"><mixed-citation xmlns:xlink="http://www.w3.org/1999/xlink" xlink:type="simple"><person-group><name name-style="western"><surname>Rix</surname><given-names>MG</given-names></name><name name-style="western"><surname>Harvey</surname><given-names>MS</given-names></name></person-group> (<year>2012</year>)<article-title> Phylogeny and historical biogeography of ancient assassin spiders (Araneae: Archaeidae) in the Australian mesic zone: evidence for Miocene speciation within Tertiary refugia.</article-title><source>Molecular Phylogenetics and Evolution </source><volume>62</volume>: <fpage>375</fpage>-<lpage>396</lpage>. doi: <ext-link ext-link-type="uri" xlink:href="http://dx.doi.org/10.1016/j.ympev.2011.10.009" xlink:type="simple">10.1016/j.ympev.2011.10.009</ext-link></mixed-citation></ref><ref id="B10"><mixed-citation xmlns:xlink="http://www.w3.org/1999/xlink" xlink:type="simple"><person-group><name name-style="western"><surname>Harvey</surname><given-names>MS</given-names></name></person-group> (<year>2002b</year>)<article-title> Short-range endemism among the Australian fauna: some examples from non-marine environments.</article-title><source>Invertebrate Systematics </source><volume>16</volume>: <fpage>555</fpage>-<lpage>570</lpage>. doi: <ext-link ext-link-type="uri" xlink:href="http://dx.doi.org/10.1071/IS02009" xlink:type="simple">10.1071/IS02009</ext-link></mixed-citation></ref></ref-list></tp:taxon-treatment>
