# Supplementary material for: Australian Assassins, Part II: A review of the new assassin spider genus Zephyrarchaea (Araneae, Archaeidae) from southern Australia
Source: Zookeys. 2012 May 7;(191):1–62. doi: 10.3897/zookeys.191.3070 (PMC3353492; doi:10.3897/zookeys.191.3070)
Supplement: XML Treatment for Archaea hickmani [file zookeys.191.3070-treatment9.xml]

<!DOCTYPE tp:taxon-treatment
  PUBLIC "-//TaxonX//DTD Taxonomic Treatment Publishing DTD v0 20100105//EN" "tax-treatment-NSO.dtd">
<tp:taxon-treatment xmlns:tp="http://www.plazi.org/taxpub"><tp:treatment-meta><mixed-citation publication-type="journal"><person-group><name><surname>Rix</surname><given-names>Michael G.</given-names></name><name><surname>Harvey</surname><given-names>Mark S.</given-names></name></person-group><article-title>Australian Assassins, Part II: A review of the new assassin spider genus 
                    <italic>Zephyrarchaea</italic> (Araneae, Archaeidae) from southern Australia
                </article-title><source>Zookeys</source><day>7</day><month>5</month><year>2012</year><volume>2012</volume><issue>191</issue><fpage>1</fpage><lpage>62</lpage><pub-id pub-id-type="doi">10.3897/zookeys.191.3070</pub-id></mixed-citation></tp:treatment-meta><tp:nomenclature><tp:taxon-name>
                            <tp:taxon-name-part taxon-name-part-type="genus">Archaea</tp:taxon-name-part>
                            <tp:taxon-name-part taxon-name-part-type="species">hickmani</tp:taxon-name-part>
                        </tp:taxon-name><tp:taxon-authority>Butler, 1929</tp:taxon-authority><tp:taxon-status xmlns:xlink="http://www.w3.org/1999/xlink" xlink:type="simple">nomen dubium</tp:taxon-status><tp:nomenclature-citation-list><tp:nomenclature-citation><tp:taxon-name>Archaea hickmani</tp:taxon-name><comment> Butler, 1929: 46, pl. 2, figs 1–5.</comment></tp:nomenclature-citation><tp:nomenclature-citation><tp:taxon-name>Archaea hickmanni</tp:taxon-name><comment> Butler: <xref ref-type="bibr" rid="B3">Canals 1934</xref>: 5, fig. 3.</comment></tp:nomenclature-citation><tp:nomenclature-citation><tp:taxon-name>Austrarchaea hickmani</tp:taxon-name><comment> (Butler): Forster &amp; Platnick, 1984: 23, fig. 69 (figs 40–50 show an unrelated species of <italic><tp:taxon-name>Austrarchaea</tp:taxon-name></italic> from New South Wales; see below).</comment></tp:nomenclature-citation></tp:nomenclature-citation-list></tp:nomenclature><tp:treatment-sec sec-type="Type material"><title>Type material.</title><p>Holotype juvenile (not examined): no specific locality, Victoria, Australia, ~1922 (MV K097).</p></tp:treatment-sec><tp:treatment-sec sec-type="Other material examined"><title>Other material examined. </title><p><bold>AUSTRALIA: <italic>Victoria</italic>:</bold> no specific locality, 1936, C. Oke, 1 juvenile (AMS KS97261).<!--PageBreak--></p></tp:treatment-sec><tp:treatment-sec sec-type="Nomenclatural remarks"><title>Nomenclatural remarks.</title><p><italic><tp:taxon-name>Archaea hickmani</tp:taxon-name></italic> was first described by <xref ref-type="bibr" rid="B2">Butler (1929)</xref> from a juvenile specimen of unspecified providence, labelled and listed by Butler simply as “Victoria”. <xref ref-type="bibr" rid="B8">Forster and Platnick (1984)</xref> examined this holotype, stating that it was in rather poor condition, and noting that a second adult female (labelled as a “homotype”) accompanied the specimen, the latter apparently collected after the original description in 1929. The genitalia of this adult female specimen were illustrated in <xref ref-type="bibr" rid="B5">Forster and Platnick (1984</xref>, fig. 69), the specimen was briefly described, and the species was transferred to the genus <italic><tp:taxon-name>Austrarchaea</tp:taxon-name></italic>. <xref ref-type="bibr" rid="B5">Forster and Platnick (1984</xref>, figs 40–50) also presented scanning electron micrographs of a juvenile archaeid from near Sydney, erroneously regarded as being conspecific or very closely related to <italic><tp:taxon-name>Austrarchaea hickmani</tp:taxon-name></italic> based on the absence of setose tubercles on the carapace. However, this specimen is clearly a juvenile of an unrelated species of <italic><tp:taxon-name>Austrarchaea</tp:taxon-name></italic>, as evidenced by the abdominal tubercles (see <xref ref-type="bibr" rid="B8">Forster and Platnick 1984</xref>, fig. 40) and New South Wales distribution. The Australian Museum collection also has an additional juvenile specimen of <italic><tp:taxon-name>Austrarchaea hickmani</tp:taxon-name></italic> collected by C. Oke in 1936, similarly labelled as being from “Victoria”.</p><p>Based on the three known Victorian specimens identified by Butler as <italic><tp:taxon-name>Archaea hickmani</tp:taxon-name></italic>, the species is clearly congeneric and probably even conspecific with one of the four new Victorian species of <italic><tp:taxon-name>Zephyrarchaea</tp:taxon-name></italic> described in this paper. Unfortunately, given the unspecified collection locality of all three specimens, and thus the inability to unequivocally link the single adult female to the holotype or the type locality, this species must be regarded as a nomen dubium.</p></tp:treatment-sec><ref-list><ref id="B3"><mixed-citation xmlns:xlink="http://www.w3.org/1999/xlink" xlink:type="simple"><person-group><name name-style="western"><surname>Canals</surname><given-names>J</given-names></name></person-group> (<year>1934</year>)<source> Estudios aracnologicos. IV. Las arañas de la familia Archaeidae y su distribucion geografica actual. Buenos Aires, 8 pp.</source></mixed-citation></ref><ref id="B2"><mixed-citation xmlns:xlink="http://www.w3.org/1999/xlink" xlink:type="simple"><person-group><name name-style="western"><surname>Butler</surname><given-names>LSG</given-names></name></person-group> (<year>1929</year>)<article-title> Studies in Australian spiders, No. 1.</article-title><source>Proceedings of the Royal Society of Victoria </source><volume>42</volume>: <fpage>41</fpage>-<lpage>52</lpage>.</mixed-citation></ref><ref id="B8"><mixed-citation xmlns:xlink="http://www.w3.org/1999/xlink" xlink:type="simple"><person-group><name name-style="western"><surname>Forster</surname><given-names>RR</given-names></name><name name-style="western"><surname>Platnick</surname><given-names>NI</given-names></name></person-group> (<year>1984</year>)<article-title> A review of the archaeid spiders and their relatives, with notes on the limits of the superfamily Palpimanoidea (Arachnida, Araneae).</article-title><source>Bulletin of the American Museum of Natural History </source><volume>178</volume>: <fpage>1</fpage>-<lpage>106</lpage>.</mixed-citation></ref><ref id="B5"><mixed-citation xmlns:xlink="http://www.w3.org/1999/xlink" xlink:type="simple"><person-group><name name-style="western"><surname>Dunlop</surname><given-names>JA</given-names></name><name name-style="western"><surname>Penney</surname><given-names>D</given-names></name><name name-style="western"><surname>Jekel</surname><given-names>D</given-names></name></person-group> (<year>2012</year>)<source> A summary list of fossil spiders and their relatives. In: Platnick NI (Ed) The World Spider Catalog, Version 12.5. American Museum of Natural History, New York. <ext-link ext-link-type="uri" xlink:href="http://research.amnh.org/iz/spiders/catalog/Fossils_12.5.pdf" xlink:type="simple">http://research.amnh.org/iz/spiders/catalog/Fossils_12.5.pdf</ext-link> [accessed 29.II.2012]</source></mixed-citation></ref></ref-list></tp:taxon-treatment>
