# Supplementary material for: Australian Assassins, Part II: A review of the new assassin spider genus Zephyrarchaea (Araneae, Archaeidae) from southern Australia
Source: Zookeys. 2012 May 7;(191):1–62. doi: 10.3897/zookeys.191.3070 (PMC3353492; doi:10.3897/zookeys.191.3070)
Supplement: XML Treatment for Zephyrarchaea vichickmani [file zookeys.191.3070-treatment10.xml]

<!DOCTYPE tp:taxon-treatment
  PUBLIC "-//TaxonX//DTD Taxonomic Treatment Publishing DTD v0 20100105//EN" "tax-treatment-NSO.dtd">
<tp:taxon-treatment xmlns:tp="http://www.plazi.org/taxpub"><tp:treatment-meta><mixed-citation publication-type="journal"><person-group><name><surname>Rix</surname><given-names>Michael G.</given-names></name><name><surname>Harvey</surname><given-names>Mark S.</given-names></name></person-group><article-title>Australian Assassins, Part II: A review of the new assassin spider genus 
                    <italic>Zephyrarchaea</italic> (Araneae, Archaeidae) from southern Australia
                </article-title><source>Zookeys</source><day>7</day><month>5</month><year>2012</year><volume>2012</volume><issue>191</issue><fpage>1</fpage><lpage>62</lpage><pub-id pub-id-type="doi">10.3897/zookeys.191.3070</pub-id></mixed-citation></tp:treatment-meta><tp:nomenclature><tp:taxon-name>
                            <tp:taxon-name-part taxon-name-part-type="genus">Zephyrarchaea</tp:taxon-name-part>
                            <tp:taxon-name-part taxon-name-part-type="species">vichickmani</tp:taxon-name-part>
                        <object-id xmlns:xlink="http://www.w3.org/1999/xlink" xlink:type="simple">urn:lsid:zoobank.org:act:ADCE3562-8F83-49BE-BB5F-F794E7FECB41</object-id>
								<object-id xmlns:xlink="http://www.w3.org/1999/xlink" xlink:type="simple">http://species-id.net/wiki/Zephyrarchaea_vichickmani</object-id>
								</tp:taxon-name><tp:taxon-authority>Rix &amp; Harvey</tp:taxon-authority><tp:taxon-status xmlns:xlink="http://www.w3.org/1999/xlink" xlink:type="simple">sp. n.</tp:taxon-status><xref ref-type="fig" rid="F1">Figs 1A</xref><xref ref-type="fig" rid="F8">8B</xref><xref ref-type="fig" rid="F9">9A</xref><xref ref-type="fig" rid="F16">16</xref><xref ref-type="fig" rid="F26">26</xref></tp:nomenclature><tp:treatment-sec sec-type="Vernacular name"><p>Central Highlands Assassin Spider</p></tp:treatment-sec><tp:treatment-sec sec-type="Type material"><title>Type material.</title><p>Holotype male: Yarra Ranges National Park, Acheron Gap, Victoria, Australia, <named-content xmlns:xlink="http://www.w3.org/1999/xlink" content-type="dwc:verbatimCoordinates" xlink:type="simple">37°40'37"S, 145°44'24"E</named-content>, sifting elevated leaf litter under tree ferns, <italic><tp:taxon-name>Nothofagus</tp:taxon-name></italic> rainforest, 769 m, 29.III.2010, M. Rix (MV K11578).</p><p>Paratypes: Allotype female, same data as holotype (MV K11579); 1 female and 6 juveniles, same data as holotype (WAM T112583<sup>DNA: Ar14–49-F/Ar14–133-J/Ar14–134-J</sup>).</p></tp:treatment-sec><tp:treatment-sec sec-type="Other material examined"><title>Other material examined.</title><p><bold>AUSTRALIA: <italic>Victoria</italic>:</bold> <bold>Yarra Ranges National Park:</bold> Acheron Gap, Central Highlands, 6 km NE. of Mount Donna Buang, <named-content xmlns:xlink="http://www.w3.org/1999/xlink" content-type="dwc:verbatimCoordinates" xlink:type="simple">37°40'43"S, 145°44'20"E</named-content>, pitfall trap, <italic><tp:taxon-name>Nothofagus cunninghamii</tp:taxon-name></italic> forest, 25.VI.–29.VIII.1996, G. Milledge, 1♀ (MV K5919); same data except 21.II.–23.IV.1996, 1 juvenile (MV K5920).</p></tp:treatment-sec><tp:treatment-sec sec-type="Etymology"><title>Etymology.</title><p>The specific epithet is a patronym in honour of the late Professor Victor Hickman, for his extraordinary contributions to arachnology and in honour of L. S. Butler’s original (1929) patronym.</p></tp:treatment-sec><tp:treatment-sec sec-type="Diagnosis"><title>Diagnosis.</title><p><italic><tp:taxon-name>Zephyrarchaea vichickmani</tp:taxon-name></italic> can be distinguished from other known congeners except <italic><tp:taxon-name>Zephyrarchaea marae</tp:taxon-name></italic> sp. n. by the absence of a proximal tuft or brush on the male chelicerae (<xref ref-type="fig" rid="F16">Fig. 16C</xref>); and from <italic><tp:taxon-name>Zephyrarchaea marae</tp:taxon-name></italic> sp. n. by the less sinuous shape of conductor sclerite 2 (C2) (<xref ref-type="fig" rid="F16">Figs 16D–E</xref>) and the more concave anterior margin of the male diastema adjacent to the ‘neck’ (<xref ref-type="fig" rid="F16">Fig. 16B</xref>). Females further distinguished from other known congeners except <italic><tp:taxon-name>Zephyrarchaea marae</tp:taxon-name></italic> sp. n. by the combination of a spherical abdomen (<xref ref-type="fig" rid="F16">Fig. 16A</xref>), strongly concave post-ocular depression in lateral view (<xref ref-type="fig" rid="F9">Fig. 9A</xref>), and moderately elevated ‘head’ dorsally (post-ocular ratio ≥ 0.25) (<xref ref-type="fig" rid="F9">Fig. 9A</xref>).</p><p>This species can also be distinguished from other genotyped taxa (see <xref ref-type="fig" rid="F3">Fig. 3</xref>) by the following 16 unique nucleotide substitutions for COI and COII (n = 3): C(24), G(54), G(216), G(309), A(360), A(393), C(702), G(795), T(951), A(976), A(1059), T(1063), A(1200), G(1281), C(1479), T(1596), and can be further distinguished from all other Australian <tp:taxon-name>Archaeidae</tp:taxon-name> except <italic><tp:taxon-name>Zephyrarchaea marae</tp:taxon-name></italic> by the absence of a COII amino acid residue at positions 1441–1443.</p></tp:treatment-sec><tp:treatment-sec sec-type="Description"><title>Description.</title><p><italic>Holotype male</italic>: Total length 2.77; leg I femur 1.80; F1/CL ratio 1.67. Cephalothorax dark reddish-brown; legs tan brown with darker annulations; abdomen mottled grey-brown and beige, with reddish-brown dorsal scute and sclerites (<xref ref-type="fig" rid="F16">Fig. 16B</xref>). Carapace relatively short (CH/CL ratio 1.69); 1.08 long, 1.82 high, 1.01 wide; ‘neck’ 0.59 wide; highest point of pars cephalica (HPC) near posterior third of ‘head’ (ratio of HPC to post-ocular length 0.64), carapace with pronounced concave depression anterior to HPC; ‘head’ moderately elevated dorsally (post-ocular ratio 0.28) (<xref ref-type="fig" rid="F8">Fig. 8B</xref>). Chelicerae with short comb of accessory setae on anterior face of paturon (<xref ref-type="fig" rid="F16">Fig. 16C</xref>). Abdomen 1.59 long, 1.10 wide; almost spherical in lateral profile, without dorsal hump-like tubercles; dorsal scute fused anteriorly to epigastric sclerites, extending posteriorly to cover anterior two-thirds of dorsal abdomen. Unexpanded pedipalp (<xref ref-type="fig" rid="F16">Figs 16D–F</xref>) bulbous, almost spherical, with gently curved, tapering embolus supported by conductor sclerites 1–2; tegular sclerite 1 (TS 1) strongly curved, claw-like in prolateral view, with twisted, flattened and rounded apex; TS 2–3 projecting well beyond retro-distal rim of tegulum.</p><p><italic>Allotype female</italic>: Total length 3.90; leg I femur 2.08; F1/CL ratio 1.76. Cephalothorax dark reddish-brown; legs tan brown with darker annulations; abdomen mottled grey-brown and beige (<xref ref-type="fig" rid="F16">Fig. 16A</xref>). Carapace relatively short (CH/CL ratio 1.83); 1.18 long, 2.15 high, 1.12 wide; ‘neck’ 0.69 wide; highest point of pars cephalica (HPC) approaching posterior third of ‘head’ (ratio of HPC to post-ocular length 0.61), carapace with pronounced concave depression anterior to HPC; ‘head’ moderately elevated dorsally (post-ocular ratio 0.26) (<xref ref-type="fig" rid="F9">Fig. 9A</xref>). Chelicerae without accessory setae on anterior face of paturon. Abdomen 2.51 long, 1.92 wide; spherical in lateral profile, without dorsal hump-like tubercles. Internal genitalia (<xref ref-type="fig" rid="F16">Fig. 16G</xref>) with cluster of ≤ 15 sausage-shaped spermathecae fanning out either side of gonopore, clusters widely separated along midline of genital plate; outermost (posterior) spermatheca on each side stalked, distally spherical.</p><p><italic>Variation</italic>: Females (n = 3): total length 3.44–3.90; carapace length 1.14–1.18; carapace height 2.00–2.15; CH/CL ratio 1.75–1.83.<!--PageBreak--></p></tp:treatment-sec><tp:treatment-sec sec-type="Distribution"><title>Distribution and habitat.</title><p><italic><tp:taxon-name>Zephyrarchaea vichickmani</tp:taxon-name></italic> is known only from temperate <italic><tp:taxon-name>Nothofagus</tp:taxon-name></italic> rainforest habitats in the Victorian Central Highlands, north-east of Melbourne (<xref ref-type="fig" rid="F26">Fig. 26</xref>).</p></tp:treatment-sec><tp:treatment-sec sec-type="Conservation status"><title>Conservation status.</title><p>This species has an imperfectly known distribution, and although potentially restricted, the abundance of protected forested habitats near the type locality would suggest that the species is unlikely to be of conservation concern.</p></tp:treatment-sec><tp:treatment-sec><!--Section generated to contain objects referenced in tp:taxon-treatment.--><fig id="F1" position="float" orientation="portrait"><label>Figure 1.</label><caption><p>Habitus images of live <tp:taxon-name>Archaeidae</tp:taxon-name> from southern Australia: <bold>A</bold> paratype female <italic><tp:taxon-name>Zephyrarchaea vichickmani</tp:taxon-name></italic> sp. n. from Acheron Gap, Central Highlands, Victoria; <bold>B</bold> holotype male <italic><tp:taxon-name>Zephyrarchaea barrettae</tp:taxon-name></italic> sp. n. from Talyuberlup Peak, Stirling Range National Park, Western Australia; <bold>C</bold> paratype female <italic><tp:taxon-name>Zephyrarchaea janineae</tp:taxon-name></italic> sp. n. from Karri Valley, Western Australia; <bold>D</bold> male <italic><tp:taxon-name>Zephyrarchaea marki</tp:taxon-name></italic> sp. n. from Thistle Cove, Cape Le Grand National Park, Western Australia; <bold>E</bold> female <italic><tp:taxon-name>Zephyrarchaea mainae</tp:taxon-name></italic> (Platnick) from William Bay National Park, Western Australia; <bold>F</bold> female <italic><tp:taxon-name>Zephyrarchaea mainae</tp:taxon-name></italic> from Bremer Bay, Western Australia. </p></caption><graphic xmlns:xlink="http://www.w3.org/1999/xlink" xlink:href="ZooKeys-191-001-g001.jpg" position="float" orientation="portrait" xlink:type="simple"/></fig><fig id="F8" position="float" orientation="portrait"><label>Figure 8.</label><caption><p>Lateral ‘head’ profiles of males of species of <italic><tp:taxon-name>Zephyrarchaea</tp:taxon-name></italic>, showing variation in carapace shape as quantified by the post-ocular ratio (P.O. Ratio) and ratio of highest point of carapace relative to post-ocular length (HPC Ratio): <bold>A</bold>, holotype <italic><tp:taxon-name>Zephyrarchaea marae</tp:taxon-name></italic> sp. n., showing the derivation of morphometric ratios; <bold>B</bold>, holotype <italic><tp:taxon-name>Zephyrarchaea vichickmani</tp:taxon-name></italic> sp. n.; <bold>C</bold>, holotype <italic><tp:taxon-name>Zephyrarchaea marae</tp:taxon-name></italic> sp. n.; <bold>D</bold>, holotype <italic><tp:taxon-name>Zephyrarchaea porchi</tp:taxon-name></italic> sp. n.; <bold>E</bold>, holotype <italic><tp:taxon-name>Zephyrarchaea melindae</tp:taxon-name></italic> sp. n.; <bold>F</bold>, holotype <italic><tp:taxon-name>Zephyrarchaea barrettae</tp:taxon-name></italic> sp. n.; <bold>G</bold>, holotype <italic><tp:taxon-name>Zephyrarchaea mainae</tp:taxon-name></italic> (Platnick, 1991b); <bold>H</bold>, holotype <italic><tp:taxon-name>Zephyrarchaea marki</tp:taxon-name></italic> sp. n.; <bold>I</bold>, holotype <italic><tp:taxon-name>Zephyrarchaea janineae</tp:taxon-name></italic> sp. n.&lt;br/&gt; </p></caption><graphic xmlns:xlink="http://www.w3.org/1999/xlink" xlink:href="ZooKeys-191-001-g008.jpg" position="float" orientation="portrait" xlink:type="simple"/></fig><fig id="F9" position="float" orientation="portrait"><label>Figure 9.</label><caption><p>Lateral ‘head’ profiles of females of species of <italic><tp:taxon-name>Zephyrarchaea</tp:taxon-name></italic>, showing variation in carapace shape as quantified by the post-ocular ratio (P.O. Ratio) and ratio of highest point of carapace relative to post-ocular length (HPC Ratio) (see Fig. 8): <bold>A</bold>, allotype <italic><tp:taxon-name>Zephyrarchaea vichickmani</tp:taxon-name></italic> sp. n.; <bold>B</bold>, allotype <italic><tp:taxon-name>Zephyrarchaea marae</tp:taxon-name></italic> sp. n.; <bold>C</bold>, holotype <italic><tp:taxon-name>Zephyrarchaea grayi</tp:taxon-name></italic> sp. n.; <bold>D</bold>, holotype <italic><tp:taxon-name>Zephyrarchaea austini</tp:taxon-name></italic> sp. n.; <bold>E</bold>, <italic><tp:taxon-name>Zephyrarchaea mainae</tp:taxon-name></italic> (Platnick, 1991b); <bold>F</bold>, allotype <italic><tp:taxon-name>Zephyrarchaea janineae</tp:taxon-name></italic> sp. n.; <bold>G</bold>, holotype <italic><tp:taxon-name>Zephyrarchaea robinsi</tp:taxon-name></italic> (Harvey, 2002a); <bold>H</bold>, allotype <italic><tp:taxon-name>Zephyrarchaea melindae</tp:taxon-name></italic> sp. n.; <bold>I</bold>, allotype <italic><tp:taxon-name>Zephyrarchaea barrettae</tp:taxon-name></italic> sp. n.</p></caption><graphic xmlns:xlink="http://www.w3.org/1999/xlink" xlink:href="ZooKeys-191-001-g009.jpg" position="float" orientation="portrait" xlink:type="simple"/></fig><fig id="F16" position="float" orientation="portrait"><label>Figure 16.</label><caption><p><italic><tp:taxon-name>Zephyrarchaea vichickmani</tp:taxon-name></italic> sp. n. <bold>A–B</bold>, Cephalothorax and abdomen, lateral view: <bold>A</bold>, allotype female (MV K11579) from Acheron Gap, Victoria; <bold>B</bold>, holotype male (MV K11578) from Acheron Gap, Victoria. <bold>C</bold>, Holotype male chelicerae, lateral view, showing accessory setae. <bold>D–F</bold>, Holotype male pedipalp: <bold>D–E</bold>, bulb, retrolateral view, with inset showing twisted apex of tegular sclerite 1 in retroventral view; <bold>F</bold>, detail of distal tegular sclerites, prolateral view. <bold>G</bold>, Allotype female internal genitalia, dorsal view. C1–2 = conductor sclerites 1–2; E = embolus; GP = genital plate; T = tegulum; (TS)1–3 = tegular sclerites 1–3. Scale bars: A–B = 1.0 mm; E = 0.2 mm.&lt;br/&gt; </p></caption><graphic xmlns:xlink="http://www.w3.org/1999/xlink" xlink:href="ZooKeys-191-001-g016.jpg" position="float" orientation="portrait" xlink:type="simple"/></fig><fig id="F26" position="float" orientation="portrait"><label>Figure 26.</label><caption><p><italic><tp:taxon-name>Zephyrarchaea vichickmani</tp:taxon-name></italic> sp. n., distribution and habitat: <bold>A</bold>, topographic map showing the known distribution of <tp:taxon-name>Archaeidae</tp:taxon-name> in Victoria and South Australia, with collection localities for <italic><tp:taxon-name>Zephyrarchaea vichickmani</tp:taxon-name></italic> highlighted in yellow; <bold>B</bold>, satellite image showing detail of inset (A); <bold>C</bold>, cool-temperate <italic><tp:taxon-name>Nothofagus</tp:taxon-name></italic> rainforest at the type locality – Acheron Gap, Yarra Ranges National Park, Victoria (March 2010). Image (C) by M. Rix.</p></caption><graphic xmlns:xlink="http://www.w3.org/1999/xlink" xlink:href="ZooKeys-191-001-g026.jpg" position="float" orientation="portrait" xlink:type="simple"/></fig><fig id="F3" position="float" orientation="portrait"><label>Figure 3.</label><caption><p>Phylogeny of <italic><tp:taxon-name>Zephyrarchaea</tp:taxon-name></italic> species from <xref ref-type="bibr" rid="B25">Rix and Harvey (2012)</xref>, showing results from a combined, gene-partitioned Bayesian analysis of that study’s multi-gene dataset (2591 bp: COI, COII, tRNA-K, tRNA-D, ATP8, ATP6, H3). Clades with &gt;95% posterior probability support are denoted by thickened branches, with lower individual clade support values shown above nodes. Note the presence of three main regional clades, each illustrated with an exemplar species (highlighted*). The Victorian species <italic><tp:taxon-name>Zephyrarchaea grayi</tp:taxon-name></italic> sp. n. and <italic><tp:taxon-name>Zephyrarchaea porchi</tp:taxon-name></italic> sp. n. were not able to be sequenced for this study (shown as black dots on inset map).</p></caption><graphic xmlns:xlink="http://www.w3.org/1999/xlink" xlink:href="ZooKeys-191-001-g003.jpg" position="float" orientation="portrait" xlink:type="simple"/></fig></tp:treatment-sec><ref-list><ref id="B25"><mixed-citation xmlns:xlink="http://www.w3.org/1999/xlink" xlink:type="simple"><person-group><name name-style="western"><surname>Rix</surname><given-names>MG</given-names></name><name name-style="western"><surname>Harvey</surname><given-names>MS</given-names></name></person-group> (<year>2012</year>)<article-title> Phylogeny and historical biogeography of ancient assassin spiders (Araneae: Archaeidae) in the Australian mesic zone: evidence for Miocene speciation within Tertiary refugia.</article-title><source>Molecular Phylogenetics and Evolution </source><volume>62</volume>: <fpage>375</fpage>-<lpage>396</lpage>. doi: <ext-link ext-link-type="uri" xlink:href="http://dx.doi.org/10.1016/j.ympev.2011.10.009" xlink:type="simple">10.1016/j.ympev.2011.10.009</ext-link></mixed-citation></ref></ref-list></tp:taxon-treatment>
