# Supplementary material for: Australian Assassins, Part II: A review of the new assassin spider genus Zephyrarchaea (Araneae, Archaeidae) from southern Australia
Source: Zookeys. 2012 May 7;(191):1–62. doi: 10.3897/zookeys.191.3070 (PMC3353492; doi:10.3897/zookeys.191.3070)
Supplement: XML Treatment for Zephyrarchaea marae [file zookeys.191.3070-treatment11.xml]

<!DOCTYPE tp:taxon-treatment
  PUBLIC "-//TaxonX//DTD Taxonomic Treatment Publishing DTD v0 20100105//EN" "tax-treatment-NSO.dtd">
<tp:taxon-treatment xmlns:tp="http://www.plazi.org/taxpub"><tp:treatment-meta><mixed-citation publication-type="journal"><person-group><name><surname>Rix</surname><given-names>Michael G.</given-names></name><name><surname>Harvey</surname><given-names>Mark S.</given-names></name></person-group><article-title>Australian Assassins, Part II: A review of the new assassin spider genus 
                    <italic>Zephyrarchaea</italic> (Araneae, Archaeidae) from southern Australia
                </article-title><source>Zookeys</source><day>7</day><month>5</month><year>2012</year><volume>2012</volume><issue>191</issue><fpage>1</fpage><lpage>62</lpage><pub-id pub-id-type="doi">10.3897/zookeys.191.3070</pub-id></mixed-citation></tp:treatment-meta><tp:nomenclature><tp:taxon-name>
                            <tp:taxon-name-part taxon-name-part-type="genus">Zephyrarchaea</tp:taxon-name-part>
                            <tp:taxon-name-part taxon-name-part-type="species">marae</tp:taxon-name-part>
                        <object-id xmlns:xlink="http://www.w3.org/1999/xlink" xlink:type="simple">urn:lsid:zoobank.org:act:010F55AE-B08E-4725-8781-5157D69EDCBA</object-id>
								<object-id xmlns:xlink="http://www.w3.org/1999/xlink" xlink:type="simple">http://species-id.net/wiki/Zephyrarchaea_marae</object-id>
								</tp:taxon-name><tp:taxon-authority>Rix &amp; Harvey</tp:taxon-authority><tp:taxon-status xmlns:xlink="http://www.w3.org/1999/xlink" xlink:type="simple">sp. n.</tp:taxon-status><xref ref-type="fig" rid="F4">Figs 4D</xref><xref ref-type="fig" rid="F5">5C–D, 5F–G</xref><xref ref-type="fig" rid="F6">6B, 6E</xref><xref ref-type="fig" rid="F8">8A, 8C</xref><xref ref-type="fig" rid="F9">9B</xref><xref ref-type="fig" rid="F17">17</xref><xref ref-type="fig" rid="F27">27</xref></tp:nomenclature><tp:treatment-sec sec-type="Vernacular name"><p>West Gippsland Assassin Spider</p></tp:treatment-sec><tp:treatment-sec sec-type="Type material"><title>Type material.</title><p>Holotype male: Tarra-Bulga National Park, Tarra Valley, near Tarra Valley Picnic Area, Victoria, Australia, <named-content xmlns:xlink="http://www.w3.org/1999/xlink" content-type="dwc:verbatimCoordinates" xlink:type="simple">38°26'51"S, 146°32'17"E</named-content>, sifting elevated leaf litter under tree ferns, <italic><tp:taxon-name>Nothofagus</tp:taxon-name></italic> rainforest, 368 m, 1.IV.2010, M. Rix, D. Harms (MV K11580<sup>DNA: Ar18–138-M</sup>).</p><p>Paratypes: Allotype female, Gunyah Rainforest State Reserve, Toorah Road, 2 km SSW. of Gunyah, Victoria, Australia, <named-content xmlns:xlink="http://www.w3.org/1999/xlink" content-type="dwc:verbatimCoordinates" xlink:type="simple">38°32'30"S, 146°19'00"E</named-content>, pitfall trap, <italic><tp:taxon-name>Nothofagus cunninghamii</tp:taxon-name></italic> forest, 14.IX.–14.XI.1995, G. Milledge (MV K5921); 1 male, same data except 5.III.–7.V.1996 (MV K5923).</p></tp:treatment-sec><tp:treatment-sec sec-type="Other material examined"><title>Other material examined.</title><p><bold>AUSTRALIA: <italic>Victoria</italic>:</bold> <bold>Tarra-Bulga National Park:</bold> same data as holotype, 3 juveniles (WAM T114025<sup>DNA: Ar18–139-J/Ar18–140-J</sup>); 0.2 km W. of Tarra Valley Picnic Area, 38°27'S, 146°32'E, pitfall trap, <italic><tp:taxon-name>Nothofagus cunninghamii</tp:taxon-name></italic> forest, 14.XI.1995 – 10.I.1996, G. Milledge, 1 juvenile (MV K5922). <bold>Dandenong Ranges National Park:</bold> Sherbrooke Forest, near start of Welch Track, off Nation Road, <named-content xmlns:xlink="http://www.w3.org/1999/xlink" content-type="dwc:verbatimCoordinates" xlink:type="simple">37°54'24"S, 145°22'10"E</named-content>, sifting elevated leaf litter under tree ferns, wet Mountain Ash/tree fern forest, 28.III.2010, M. Rix, D. Harms, 1♀, 2 juveniles (WAM T114024<sup>DNA: Ar13–135-F/Ar13–136-J/Ar13–137-J</sup>). <bold>Mount Worth State Park:</bold> Giants Circuit from Moonlight Creek Picnic Area, <named-content xmlns:xlink="http://www.w3.org/1999/xlink" content-type="dwc:verbatimCoordinates" xlink:type="simple">38°16'54"S, 146°00'35"E</named-content>, sifting elevated leaf litter under tree fern, complex eucalypt/tree fern forest with thick understorey, 400 m, 31.III.2010, M. Rix, D. Harms, 1 juvenile (WAM T114026<sup>DNA: Ar16–141-J</sup>).</p></tp:treatment-sec><tp:treatment-sec sec-type="Etymology"><title>Etymology.</title><p>The specific epithet is a patronym in honour of Dr Māra Blosfelds, in recognition of her love for small spiders and the Australian forests.</p></tp:treatment-sec><tp:treatment-sec sec-type="Diagnosis"><title>Diagnosis.</title><p><italic><tp:taxon-name>Zephyrarchaea marae</tp:taxon-name></italic> can be distinguished from other known congeners except <italic><tp:taxon-name>Zephyrarchaea vichickmani</tp:taxon-name></italic> by the absence of a proximal tuft or brush on the male chelicerae (<xref ref-type="fig" rid="F17">Fig. 17C</xref>); and from <italic><tp:taxon-name>Zephyrarchaea vichickmani</tp:taxon-name></italic> by the more sinuous, slender, S-shaped conductor sclerite 2 (C2) (<xref ref-type="fig" rid="F17">Figs 17D–E</xref>) and the less concave, slightly convex anterior margin of the male diastema adjacent to the ‘neck’ (<xref ref-type="fig" rid="F17">Fig. 17B</xref>). Females further distinguished from other known congeners except <italic><tp:taxon-name>Zephyrarchaea vichickmani</tp:taxon-name></italic> by the combination of a spherical abdomen (<xref ref-type="fig" rid="F17">Fig. 17A</xref>), strongly concave post-ocular depression in lateral view (<xref ref-type="fig" rid="F9">Fig. 9B</xref>), and moderately elevated ‘head’ dorsally (post-ocular ratio ≥ 0.25) (<xref ref-type="fig" rid="F9">Fig. 9B</xref>).</p><p><!--PageBreak-->This species can also be distinguished from other genotyped taxa (see <xref ref-type="fig" rid="F3">Fig. 3</xref>) by the following 12 unique nucleotide substitutions for COI and COII (n = 7): G(69), G(345), G(552), G(762), G(786), A(1026), G(1059), T(1263), G(1341), G(1512), C(1584), C(1587), and can be further distinguished from all other Australian <tp:taxon-name>Archaeidae</tp:taxon-name> except <italic><tp:taxon-name>Zephyrarchaea vichickmani</tp:taxon-name></italic> by the absence of a COII amino acid residue at positions 1441–1443.</p></tp:treatment-sec><tp:treatment-sec sec-type="Description"><title>Description.</title><p><italic>Holotype male</italic>: Total length 3.03; leg I femur 1.99; F1/CL ratio 1.80. Cephalothorax dark reddish-brown; legs tan brown with darker annulations; abdomen mottled grey-brown and beige, with reddish-brown dorsal scute and sclerites (<xref ref-type="fig" rid="F17">Fig. 17B</xref>). Carapace relatively short (CH/CL ratio 1.70); 1.10 long, 1.87 high, 1.08 wide; ‘neck’ 0.61 wide; highest point of pars cephalica (HPC) near posterior third of ‘head’ (ratio of HPC to post-ocular length 0.66), carapace with pronounced concave depression anterior to HPC; ‘head’ moderately elevated dorsally (post-ocular ratio 0.25) (<xref ref-type="fig" rid="F8">Figs 8A, 8C</xref>). Chelicerae with short comb of accessory setae on anterior face of paturon (<xref ref-type="fig" rid="F17">Fig. 17C</xref>). Abdomen 1.64 long, 1.31 wide; almost spherical in lateral profile, without dorsal hump-like tubercles; dorsal scute fused anteriorly to epigastric sclerites, extending posteriorly to cover anterior two-thirds of dorsal abdomen. Unexpanded pedipalp (<xref ref-type="fig" rid="F17">Figs 17D–F</xref>) bulbous, almost spherical, with gently curved, tapering embolus supported by conductor sclerites 1–2 (C1–2); C2 relatively slender, sinuous, with S-shaped proximal portion; tegular sclerite 1 (TS 1) strongly curved, claw-like in prolateral view, with twisted, flattened and rounded apex; TS 2–3 projecting well beyond retro-distal rim of tegulum.</p><p><italic>Allotype female</italic>: Total length 3.95; leg I femur 2.10; F1/CL ratio 1.76. Cephalothorax dark reddish-brown (with paler, partially encrusted material on ‘neck’); legs tan brown with darker annulations; abdomen variably beige-grey (<xref ref-type="fig" rid="F17">Fig. 17A</xref>). Carapace relatively short (CH/CL ratio 1.86); 1.19 long, 2.22 high, 1.17 wide; ‘neck’ 0.72 wide; highest point of pars cephalica (HPC) approaching posterior third of ‘head’ (ratio of HPC to post-ocular length 0.62), carapace with pronounced concave depression anterior to HPC; ‘head’ moderately elevated dorsally (post-ocular ratio 0.26) (<xref ref-type="fig" rid="F9">Fig. 9B</xref>). Chelicerae without accessory setae on anterior face of paturon. Abdomen 2.31 long, 1.90 wide; spherical in lateral profile, without dorsal hump-like tubercles. Internal genitalia (<xref ref-type="fig" rid="F17">Fig. 17G</xref>) with cluster of ≤ 15 sausage-shaped spermathecae fanning out either side of gonopore, clusters widely separated along midline of genital plate.</p><p><italic>Variation</italic>: Males (n = 2): total length 3.03–3.23; carapace length 1.09–1.10; carapace height 1.85–1.87; CH/CL ratio 1.69–1.70. Females (n = 2): total length 3.74–3.95; carapace length 1.18–1.19; carapace height 2.09–2.22; CH/CL ratio 1.77–1.86.</p></tp:treatment-sec><tp:treatment-sec sec-type="Distribution"><title>Distribution and habitat.</title><p><italic><tp:taxon-name>Zephyrarchaea marae</tp:taxon-name></italic> is known only from temperate rainforest and mesic closed forest habitats in the Dandenong and Strzelecki Ranges of West Gippsland, east and south-east of Melbourne, Victoria (<xref ref-type="fig" rid="F27">Fig. 27</xref>).</p></tp:treatment-sec><tp:treatment-sec sec-type="Conservation status"><title>Conservation status.</title><p>This specieshas a relatively widespread distribution in several National Parks and State Forests, and is not considered to be of conservation concern.<!--PageBreak--></p></tp:treatment-sec><tp:treatment-sec><!--Section generated to contain objects referenced in tp:taxon-treatment.--><fig id="F4" position="float" orientation="portrait"><label>Figure 4.</label><caption><p>Diagnostic characters of <italic><tp:taxon-name>Zephyrarchaea</tp:taxon-name></italic> gen. n. and <italic><tp:taxon-name>Austrarchaea</tp:taxon-name></italic> Forster &amp; Platnick. <bold>A–B</bold>, Cephalothorax, lateral view, showing differences in carapace height and the position of accessory setae on male chelicerae: <bold>A</bold>, male <italic><tp:taxon-name>Austrarchaea harmsi</tp:taxon-name></italic> Rix &amp; Harvey; <bold>B</bold>, male <italic><tp:taxon-name>Zephyrarchaea marki</tp:taxon-name></italic> sp. n. <bold>C–D</bold>, Expanded male pedipalps, retro-ventral view, showing differences in the articulation and fusion of the conductor sclerites: <bold>C</bold>, <italic><tp:taxon-name>Austrarchaea helenae</tp:taxon-name></italic> Rix &amp; Harvey; <bold>D</bold>, <italic><tp:taxon-name>Zephyrarchaea marae</tp:taxon-name></italic> sp. n. bH = basal haematodocha; C = conductor; C1–2 = conductor sclerites 1–2; Cy = cymbium; E = embolus; Es = embolic sclerite; H = distal haematodocha; T = tegulum; (TS)1–3 = tegular sclerites 1–3. Scale bars: C–D = 0.2 mm.&lt;br/&gt; </p></caption><graphic xmlns:xlink="http://www.w3.org/1999/xlink" xlink:href="ZooKeys-191-001-g004.jpg" position="float" orientation="portrait" xlink:type="simple"/></fig><fig id="F5" position="float" orientation="portrait"><label>Figure 5.</label><caption><p>Carapace morphology of <italic><tp:taxon-name>Zephyrarchaea</tp:taxon-name></italic> species. <bold>A–B</bold>, <italic><tp:taxon-name>Zephyrarchaea mainae</tp:taxon-name></italic> (Platnick): <bold>A</bold>, male pars cephalica, dorso-lateral view, showing accessory setae (AS) on and adjacent to proximal cheliceral bulge; <bold>B</bold>, female pars cephalica, antero-lateral view, showing cheliceral foramen (CF) and ocular bulge (OB). <bold>C–D</bold>, <italic><tp:taxon-name>Zephyrarchaea marae</tp:taxon-name></italic> sp. n.: <bold>C</bold>, male cephalothorax, antero-lateral view; <bold>D</bold>, male pars cephalica and chelicerae, frontal view, showing dorsal ‘head’ region and cheliceral foramen (CF). <bold>E</bold>, Cheliceraeof male <italic><tp:taxon-name>Zephyrarchaea mainae</tp:taxon-name></italic>, lateral view, showing proximal accessory setae (AS) and ectal stridulatory file (SF). <bold>F–G</bold>, Detail of carapace of male <italic><tp:taxon-name>Zephyrarchaea marae</tp:taxon-name></italic>, lateral view, showing granulate cuticle and setose tubercles (sT).&lt;br/&gt; </p></caption><graphic xmlns:xlink="http://www.w3.org/1999/xlink" xlink:href="ZooKeys-191-001-g005.jpg" position="float" orientation="portrait" xlink:type="simple"/></fig><fig id="F6" position="float" orientation="portrait"><label>Figure 6.</label><caption><p>Abdominal morphology of <italic><tp:taxon-name>Zephyrarchaea</tp:taxon-name></italic> species. <bold>A–B</bold>, Male abdomens, dorso-lateral view, showing dorsal scutes (S) and additional dorsal sclerites (ds) on hump-like tubercles: <bold>A</bold>, <italic><tp:taxon-name>Zephyrarchaea mainae</tp:taxon-name></italic> (Platnick); <bold>B</bold>, <italic><tp:taxon-name>Zephyrarchaea marae</tp:taxon-name></italic> sp. n. <bold>C</bold>, Female epigastric region of <italic><tp:taxon-name>Zephyrarchaea mainae</tp:taxon-name></italic>, ventral view, showing setose book lung covers (BL) and median genital plate (GP). <bold>D</bold>, Male epigastric region of <italic><tp:taxon-name>Zephyrarchaea mainae</tp:taxon-name></italic>, ventral view, showing fusion of epigastric sclerites. <bold>E</bold>, Abdominal cuticle of male <italic><tp:taxon-name>Zephyrarchaea marae</tp:taxon-name></italic>, lateral view, showing sclerotic spots (ss) surrounded by short setae. <bold>F</bold>, Spinnerets of female <italic><tp:taxon-name>Zephyrarchaea mainae</tp:taxon-name></italic>, posterior view (ventral side uppermost), showing anterior lateral (ALS) and posterior lateral (PLS) spinnerets anterior to anal tubercle (AT), and the absence of a colulus.</p></caption><graphic xmlns:xlink="http://www.w3.org/1999/xlink" xlink:href="ZooKeys-191-001-g006.jpg" position="float" orientation="portrait" xlink:type="simple"/></fig><fig id="F8" position="float" orientation="portrait"><label>Figure 8.</label><caption><p>Lateral ‘head’ profiles of males of species of <italic><tp:taxon-name>Zephyrarchaea</tp:taxon-name></italic>, showing variation in carapace shape as quantified by the post-ocular ratio (P.O. Ratio) and ratio of highest point of carapace relative to post-ocular length (HPC Ratio): <bold>A</bold>, holotype <italic><tp:taxon-name>Zephyrarchaea marae</tp:taxon-name></italic> sp. n., showing the derivation of morphometric ratios; <bold>B</bold>, holotype <italic><tp:taxon-name>Zephyrarchaea vichickmani</tp:taxon-name></italic> sp. n.; <bold>C</bold>, holotype <italic><tp:taxon-name>Zephyrarchaea marae</tp:taxon-name></italic> sp. n.; <bold>D</bold>, holotype <italic><tp:taxon-name>Zephyrarchaea porchi</tp:taxon-name></italic> sp. n.; <bold>E</bold>, holotype <italic><tp:taxon-name>Zephyrarchaea melindae</tp:taxon-name></italic> sp. n.; <bold>F</bold>, holotype <italic><tp:taxon-name>Zephyrarchaea barrettae</tp:taxon-name></italic> sp. n.; <bold>G</bold>, holotype <italic><tp:taxon-name>Zephyrarchaea mainae</tp:taxon-name></italic> (Platnick, 1991b); <bold>H</bold>, holotype <italic><tp:taxon-name>Zephyrarchaea marki</tp:taxon-name></italic> sp. n.; <bold>I</bold>, holotype <italic><tp:taxon-name>Zephyrarchaea janineae</tp:taxon-name></italic> sp. n.&lt;br/&gt; </p></caption><graphic xmlns:xlink="http://www.w3.org/1999/xlink" xlink:href="ZooKeys-191-001-g008.jpg" position="float" orientation="portrait" xlink:type="simple"/></fig><fig id="F9" position="float" orientation="portrait"><label>Figure 9.</label><caption><p>Lateral ‘head’ profiles of females of species of <italic><tp:taxon-name>Zephyrarchaea</tp:taxon-name></italic>, showing variation in carapace shape as quantified by the post-ocular ratio (P.O. Ratio) and ratio of highest point of carapace relative to post-ocular length (HPC Ratio) (see Fig. 8): <bold>A</bold>, allotype <italic><tp:taxon-name>Zephyrarchaea vichickmani</tp:taxon-name></italic> sp. n.; <bold>B</bold>, allotype <italic><tp:taxon-name>Zephyrarchaea marae</tp:taxon-name></italic> sp. n.; <bold>C</bold>, holotype <italic><tp:taxon-name>Zephyrarchaea grayi</tp:taxon-name></italic> sp. n.; <bold>D</bold>, holotype <italic><tp:taxon-name>Zephyrarchaea austini</tp:taxon-name></italic> sp. n.; <bold>E</bold>, <italic><tp:taxon-name>Zephyrarchaea mainae</tp:taxon-name></italic> (Platnick, 1991b); <bold>F</bold>, allotype <italic><tp:taxon-name>Zephyrarchaea janineae</tp:taxon-name></italic> sp. n.; <bold>G</bold>, holotype <italic><tp:taxon-name>Zephyrarchaea robinsi</tp:taxon-name></italic> (Harvey, 2002a); <bold>H</bold>, allotype <italic><tp:taxon-name>Zephyrarchaea melindae</tp:taxon-name></italic> sp. n.; <bold>I</bold>, allotype <italic><tp:taxon-name>Zephyrarchaea barrettae</tp:taxon-name></italic> sp. n.</p></caption><graphic xmlns:xlink="http://www.w3.org/1999/xlink" xlink:href="ZooKeys-191-001-g009.jpg" position="float" orientation="portrait" xlink:type="simple"/></fig><fig id="F17" position="float" orientation="portrait"><label>Figure 17.</label><caption><p><italic><tp:taxon-name>Zephyrarchaea marae</tp:taxon-name></italic> sp. n. <bold>A–B</bold>, Cephalothorax and abdomen, lateral view: <bold>A</bold>, allotype female (MV K5921) from Gunyah Rainforest State Reserve, Victoria; <bold>B</bold>, holotype male (MV K11580) from Tarra-Bulga National Park, Victoria. <bold>C</bold>, Holotype male chelicerae, lateral view, showing accessory setae. <bold>D–F</bold>, Holotype male pedipalp: <bold>D–E</bold>, bulb, retrolateral view, with inset showing twisted apex of tegular sclerite 1 in retroventral view; <bold>F</bold>, detail of distal tegular sclerites, prolateral view. <bold>G</bold>, Allotype female internal genitalia, dorsal view. C1–2 = conductor sclerites 1–2; E = embolus; GP = genital plate; T = tegulum; (TS)1–3 = tegular sclerites 1–3. Scale bars: A–B = 1.0 mm; E = 0.2 mm.&lt;br/&gt; </p></caption><graphic xmlns:xlink="http://www.w3.org/1999/xlink" xlink:href="ZooKeys-191-001-g017.jpg" position="float" orientation="portrait" xlink:type="simple"/></fig><fig id="F27" position="float" orientation="portrait"><label>Figure 27.</label><caption><p><italic><tp:taxon-name>Zephyrarchaea marae</tp:taxon-name></italic> sp. n., distribution and habitat: <bold>A</bold>, topographic map showing the known distribution of <tp:taxon-name>Archaeidae</tp:taxon-name> in Victoria and South Australia, with collection localities for <italic><tp:taxon-name>Zephyrarchaea marae</tp:taxon-name></italic> highlighted in yellow; <bold>B</bold>, satellite image showing detail of inset (A); <bold>C</bold>, cool-temperate <italic><tp:taxon-name>Nothofagus</tp:taxon-name></italic> rainforest at the type locality – Tarra Valley, Tarra-Bulga National Park, Victoria (April 2010). Image (C) by M. Rix.</p></caption><graphic xmlns:xlink="http://www.w3.org/1999/xlink" xlink:href="ZooKeys-191-001-g027.jpg" position="float" orientation="portrait" xlink:type="simple"/></fig><fig id="F3" position="float" orientation="portrait"><label>Figure 3.</label><caption><p>Phylogeny of <italic><tp:taxon-name>Zephyrarchaea</tp:taxon-name></italic> species from <xref ref-type="bibr" rid="B25">Rix and Harvey (2012)</xref>, showing results from a combined, gene-partitioned Bayesian analysis of that study’s multi-gene dataset (2591 bp: COI, COII, tRNA-K, tRNA-D, ATP8, ATP6, H3). Clades with &gt;95% posterior probability support are denoted by thickened branches, with lower individual clade support values shown above nodes. Note the presence of three main regional clades, each illustrated with an exemplar species (highlighted*). The Victorian species <italic><tp:taxon-name>Zephyrarchaea grayi</tp:taxon-name></italic> sp. n. and <italic><tp:taxon-name>Zephyrarchaea porchi</tp:taxon-name></italic> sp. n. were not able to be sequenced for this study (shown as black dots on inset map).</p></caption><graphic xmlns:xlink="http://www.w3.org/1999/xlink" xlink:href="ZooKeys-191-001-g003.jpg" position="float" orientation="portrait" xlink:type="simple"/></fig></tp:treatment-sec><ref-list><ref id="B25"><mixed-citation xmlns:xlink="http://www.w3.org/1999/xlink" xlink:type="simple"><person-group><name name-style="western"><surname>Rix</surname><given-names>MG</given-names></name><name name-style="western"><surname>Harvey</surname><given-names>MS</given-names></name></person-group> (<year>2012</year>)<article-title> Phylogeny and historical biogeography of ancient assassin spiders (Araneae: Archaeidae) in the Australian mesic zone: evidence for Miocene speciation within Tertiary refugia.</article-title><source>Molecular Phylogenetics and Evolution </source><volume>62</volume>: <fpage>375</fpage>-<lpage>396</lpage>. doi: <ext-link ext-link-type="uri" xlink:href="http://dx.doi.org/10.1016/j.ympev.2011.10.009" xlink:type="simple">10.1016/j.ympev.2011.10.009</ext-link></mixed-citation></ref></ref-list></tp:taxon-treatment>
