# Supplementary material for: Australian Assassins, Part II: A review of the new assassin spider genus Zephyrarchaea (Araneae, Archaeidae) from southern Australia
Source: Zookeys. 2012 May 7;(191):1–62. doi: 10.3897/zookeys.191.3070 (PMC3353492; doi:10.3897/zookeys.191.3070)
Supplement: XML Treatment for Zephyrarchaea porchi [file zookeys.191.3070-treatment12.xml]

<!DOCTYPE tp:taxon-treatment
  PUBLIC "-//TaxonX//DTD Taxonomic Treatment Publishing DTD v0 20100105//EN" "tax-treatment-NSO.dtd">
<tp:taxon-treatment xmlns:tp="http://www.plazi.org/taxpub"><tp:treatment-meta><mixed-citation publication-type="journal"><person-group><name><surname>Rix</surname><given-names>Michael G.</given-names></name><name><surname>Harvey</surname><given-names>Mark S.</given-names></name></person-group><article-title>Australian Assassins, Part II: A review of the new assassin spider genus 
                    <italic>Zephyrarchaea</italic> (Araneae, Archaeidae) from southern Australia
                </article-title><source>Zookeys</source><day>7</day><month>5</month><year>2012</year><volume>2012</volume><issue>191</issue><fpage>1</fpage><lpage>62</lpage><pub-id pub-id-type="doi">10.3897/zookeys.191.3070</pub-id></mixed-citation></tp:treatment-meta><tp:nomenclature><tp:taxon-name>
                            <tp:taxon-name-part taxon-name-part-type="genus">Zephyrarchaea</tp:taxon-name-part>
                            <tp:taxon-name-part taxon-name-part-type="species">porchi</tp:taxon-name-part>
                        <object-id xmlns:xlink="http://www.w3.org/1999/xlink" xlink:type="simple">urn:lsid:zoobank.org:act:3005E6AB-024D-4559-BAE7-78E3D47CE5E0</object-id>
								<object-id xmlns:xlink="http://www.w3.org/1999/xlink" xlink:type="simple">http://species-id.net/wiki/Zephyrarchaea_porchi</object-id>
								</tp:taxon-name><tp:taxon-authority>Rix &amp; Harvey</tp:taxon-authority><tp:taxon-status xmlns:xlink="http://www.w3.org/1999/xlink" xlink:type="simple">sp. n.</tp:taxon-status><xref ref-type="fig" rid="F8">Figs 8D</xref><xref ref-type="fig" rid="F18">18</xref><xref ref-type="fig" rid="F28">28</xref></tp:nomenclature><tp:treatment-sec sec-type="Vernacular name"><p>Otway Range Assassin Spider</p></tp:treatment-sec><tp:treatment-sec sec-type="Type material"><title>Type material.</title><p>Holotype male: Bimbi Park, 2.2 km N. of Cape Otway Lighthouse, Victoria, Australia, <named-content xmlns:xlink="http://www.w3.org/1999/xlink" content-type="dwc:verbatimCoordinates" xlink:type="simple">38°50'13"S, 143°30'55"E</named-content>, dry pitfall trap, grassy edge of bracken-rich dry sclerophyll forest, 2–5.XI.2011, N. Porch &amp; Deakin University Wildlife Field Studies students (MV K11581).</p></tp:treatment-sec><tp:treatment-sec sec-type="Etymology"><title>Etymology.</title><p>The specific epithet is a patronym in honour of Dr Nicholas Porch, for first discovering this species in the Otway Range.</p></tp:treatment-sec><tp:treatment-sec sec-type="Diagnosis"><title>Diagnosis.</title><p><italic><tp:taxon-name>Zephyrarchaea porchi</tp:taxon-name></italic> can be distinguished from <italic><tp:taxon-name>Zephyrarchaea janineae</tp:taxon-name></italic> and  <italic><tp:taxon-name>Zephyrarchaea mainae</tp:taxon-name></italic> by the absence of dorsal hump-like tubercles on the abdomen (<xref ref-type="fig" rid="F18">Fig. 18A</xref>); from <italic><tp:taxon-name>Zephyrarchaea marae</tp:taxon-name></italic> and <italic><tp:taxon-name>Zephyrarchaea vichickmani</tp:taxon-name></italic> by the presence of a proximal tuft of accessory setae on the male chelicerae (<xref ref-type="fig" rid="F18">Fig. 18B</xref>); from <italic><tp:taxon-name>Zephyrarchaea barrettae</tp:taxon-name></italic> and <italic><tp:taxon-name>Zephyrarchaea melindae</tp:taxon-name></italic> by the shape of tegular sclerites 2–3, which project well beyond the retro-distal rim of the tegulum (<xref ref-type="fig" rid="F18">Figs 18C–D</xref>); and from <italic><tp:taxon-name>Zephyrarchaea marki</tp:taxon-name></italic> by the smaller, less protuberant proximal bulge on the male chelicerae (<xref ref-type="fig" rid="F18">Fig. 18B</xref>).</p></tp:treatment-sec><tp:treatment-sec sec-type="Description"><title>Description.</title><p><italic>Holotype male</italic>: Total length 2.77; leg I femur 1.97; F1/CL ratio 1.86. Cephalothorax dark reddish-brown; legs tan brown with darker annulations; abdomen mottled grey-brown and beige, with reddish-brown dorsal scute and sclerites (<xref ref-type="fig" rid="F18">Fig. 18A</xref>). Carapace relatively short (CH/CL ratio 1.70); 1.06 long, 1.81 high, 1.00 wide; ‘neck’ 0.58 wide; highest point of pars cephalica (HPC) near posterior third of ‘head’ (ratio of HPC to post-ocular length 0.69), carapace with pronounced concave depression anterior to HPC; ‘head’ moderately elevated dorsally (post-ocular ratio 0.27) (<xref ref-type="fig" rid="F8">Fig. 8D</xref>). Chelicerae with proximal tuft and additional comb of accessory setae on anterior face of paturon (<xref ref-type="fig" rid="F18">Fig. 18B</xref>). Abdomen 1.59 long, 1.08 wide; almost spherical in lateral profile, without dorsal hump-like tubercles; dorsal scute fused anteriorly to epigastric sclerites, extending posteriorly to cover anterior two-thirds of dorsal abdomen. Partially expanded pedipalp (<xref ref-type="fig" rid="F18">Figs 18C–E</xref>) bulbous-pyriform, with gently curved, tapering embolus adjacent to conductor sclerites 1–2; tegular sclerite 1 (TS 1) porrect, slightly curved in prolateral view, with flattened, rounded apex; TS 2–3 projecting well beyond retro-distal rim of tegulum.</p><p><italic>Female</italic>: Unknown.</p></tp:treatment-sec><tp:treatment-sec sec-type="Distribution"><title>Distribution and habitat.</title><p><italic><tp:taxon-name>Zephyrarchaea porchi</tp:taxon-name></italic> is known only from north of Cape Otway, in the Otway Range of southern Victoria (<xref ref-type="fig" rid="F28">Fig. 28</xref>). The single known specimen was collected in a dry vertebrate pitfall trap in eucalypt forest with a dense bracken fern understorey.</p></tp:treatment-sec><tp:treatment-sec sec-type="Conservation status"><title>Conservation status.</title><p>This species has an imperfectly known distribution, and although potentially restricted, the abundance of protected forested habitats near the type locality would suggest that the species is unlikely to be of conservation concern.</p></tp:treatment-sec><tp:treatment-sec><!--Section generated to contain objects referenced in tp:taxon-treatment.--><fig id="F8" position="float" orientation="portrait"><label>Figure 8.</label><caption><p>Lateral ‘head’ profiles of males of species of <italic><tp:taxon-name>Zephyrarchaea</tp:taxon-name></italic>, showing variation in carapace shape as quantified by the post-ocular ratio (P.O. Ratio) and ratio of highest point of carapace relative to post-ocular length (HPC Ratio): <bold>A</bold>, holotype <italic><tp:taxon-name>Zephyrarchaea marae</tp:taxon-name></italic> sp. n., showing the derivation of morphometric ratios; <bold>B</bold>, holotype <italic><tp:taxon-name>Zephyrarchaea vichickmani</tp:taxon-name></italic> sp. n.; <bold>C</bold>, holotype <italic><tp:taxon-name>Zephyrarchaea marae</tp:taxon-name></italic> sp. n.; <bold>D</bold>, holotype <italic><tp:taxon-name>Zephyrarchaea porchi</tp:taxon-name></italic> sp. n.; <bold>E</bold>, holotype <italic><tp:taxon-name>Zephyrarchaea melindae</tp:taxon-name></italic> sp. n.; <bold>F</bold>, holotype <italic><tp:taxon-name>Zephyrarchaea barrettae</tp:taxon-name></italic> sp. n.; <bold>G</bold>, holotype <italic><tp:taxon-name>Zephyrarchaea mainae</tp:taxon-name></italic> (Platnick, 1991b); <bold>H</bold>, holotype <italic><tp:taxon-name>Zephyrarchaea marki</tp:taxon-name></italic> sp. n.; <bold>I</bold>, holotype <italic><tp:taxon-name>Zephyrarchaea janineae</tp:taxon-name></italic> sp. n.&lt;br/&gt; </p></caption><graphic xmlns:xlink="http://www.w3.org/1999/xlink" xlink:href="ZooKeys-191-001-g008.jpg" position="float" orientation="portrait" xlink:type="simple"/></fig><fig id="F18" position="float" orientation="portrait"><label>Figure 18.</label><caption><p><italic><tp:taxon-name>Zephyrarchaea porchi</tp:taxon-name></italic> sp. n. <bold>A–E</bold>, Holotype male (MV K11581) from Bimbi Park, Otway Range, Victoria: <bold>A</bold>, cephalothorax and abdomen, lateral view; <bold>B</bold>, chelicerae, lateral view, showing accessory setae; <bold>C–D</bold>, pedipalpal bulb (partially expanded), retrolateral view; <bold>E</bold>, detail of distal tegular sclerites, prolateral view. C1–2 = conductor sclerites 1–2; E = embolus; eH = embolic (distal) haematodocha; T = tegulum; (TS)1–3 = tegular sclerites 1–3. Scale bars: A = 1.0 mm; D = 0.2 mm.</p></caption><graphic xmlns:xlink="http://www.w3.org/1999/xlink" xlink:href="ZooKeys-191-001-g018.jpg" position="float" orientation="portrait" xlink:type="simple"/></fig><fig id="F28" position="float" orientation="portrait"><label>Figure 28.</label><caption><p><italic><tp:taxon-name>Zephyrarchaea porchi</tp:taxon-name></italic> sp. n., distribution and habitat: <bold>A</bold>, topographic map showing the known distribution of <tp:taxon-name>Archaeidae</tp:taxon-name> in Victoria and South Australia, with collection localities for <italic><tp:taxon-name>Zephyrarchaea porchi</tp:taxon-name></italic> highlighted in yellow; <bold>B</bold>, satellite image showing detail of inset (A); <bold>C</bold>, bracken-rich eucalypt forest at the type locality – Bimbi Park, Otway Range, Victoria (March 2012). Image (C) by N. Porch, used with permission.</p></caption><graphic xmlns:xlink="http://www.w3.org/1999/xlink" xlink:href="ZooKeys-191-001-g028.jpg" position="float" orientation="portrait" xlink:type="simple"/></fig></tp:treatment-sec></tp:taxon-treatment>
