# Supplementary material for: Australian Assassins, Part II: A review of the new assassin spider genus Zephyrarchaea (Araneae, Archaeidae) from southern Australia
Source: Zookeys. 2012 May 7;(191):1–62. doi: 10.3897/zookeys.191.3070 (PMC3353492; doi:10.3897/zookeys.191.3070)
Supplement: XML Treatment for Zephyrarchaea grayi [file zookeys.191.3070-treatment13.xml]

<!DOCTYPE tp:taxon-treatment
  PUBLIC "-//TaxonX//DTD Taxonomic Treatment Publishing DTD v0 20100105//EN" "tax-treatment-NSO.dtd">
<tp:taxon-treatment xmlns:tp="http://www.plazi.org/taxpub"><tp:treatment-meta><mixed-citation publication-type="journal"><person-group><name><surname>Rix</surname><given-names>Michael G.</given-names></name><name><surname>Harvey</surname><given-names>Mark S.</given-names></name></person-group><article-title>Australian Assassins, Part II: A review of the new assassin spider genus 
                    <italic>Zephyrarchaea</italic> (Araneae, Archaeidae) from southern Australia
                </article-title><source>Zookeys</source><day>7</day><month>5</month><year>2012</year><volume>2012</volume><issue>191</issue><fpage>1</fpage><lpage>62</lpage><pub-id pub-id-type="doi">10.3897/zookeys.191.3070</pub-id></mixed-citation></tp:treatment-meta><tp:nomenclature><tp:taxon-name>
                            <tp:taxon-name-part taxon-name-part-type="genus">Zephyrarchaea</tp:taxon-name-part>
                            <tp:taxon-name-part taxon-name-part-type="species">grayi</tp:taxon-name-part>
                        <object-id xmlns:xlink="http://www.w3.org/1999/xlink" xlink:type="simple">urn:lsid:zoobank.org:act:B449FA7D-B159-42D5-8F8F-74639C04575E</object-id>
								<object-id xmlns:xlink="http://www.w3.org/1999/xlink" xlink:type="simple">http://species-id.net/wiki/Zephyrarchaea_grayi</object-id>
								</tp:taxon-name><tp:taxon-authority>Rix &amp; Harvey</tp:taxon-authority><tp:taxon-status xmlns:xlink="http://www.w3.org/1999/xlink" xlink:type="simple">sp. n.</tp:taxon-status><xref ref-type="fig" rid="F9">Figs 9C</xref><xref ref-type="fig" rid="F19">19A–B</xref><xref ref-type="fig" rid="F29">29</xref></tp:nomenclature><tp:treatment-sec sec-type="Vernacular name"><p>Grampians Assassin Spider</p></tp:treatment-sec><tp:treatment-sec sec-type="Type material"><title>Type material.</title><p>Holotype female: Grampians National Park, Delley’s Dell, Silverband Road, Victoria, Australia, sweeping at night, 26.III.1974, M. Gray (AMS KS109448).</p></tp:treatment-sec><tp:treatment-sec sec-type="Etymology"><title>Etymology.</title><p>The specific epithet is a patronym in honour of Dr Mike Gray, for his contributions to arachnology and for first discovering this species in the Grampians National Park.</p></tp:treatment-sec><tp:treatment-sec sec-type="Diagnosis"><title>Diagnosis.</title><p>Females of <italic><tp:taxon-name>Zephyrarchaea grayi</tp:taxon-name></italic> can be distinguished from <italic><tp:taxon-name>Zephyrarchaea janineae</tp:taxon-name></italic> and <italic><tp:taxon-name>Zephyrarchaea mainae</tp:taxon-name></italic> by the absence of dorsal hump-like tubercles on the abdomen (<xref ref-type="fig" rid="F19">Fig. 19A</xref>); from <italic><tp:taxon-name>Zephyrarchaea barrettae</tp:taxon-name></italic>, <italic><tp:taxon-name>Zephyrarchaea melindae</tp:taxon-name></italic> and <italic><tp:taxon-name>Zephyrarchaea robinsi</tp:taxon-name></italic> by the strongly concave post-ocular depression in lateral view (<xref ref-type="fig" rid="F9">Fig. 9C</xref>); from <italic><tp:taxon-name>Zephyrarchaea austini</tp:taxon-name></italic> sp. n. by the larger body size (carapace length &gt; 1.10) and taller carapace (CH/CL ratio ≥ 1.70) (<xref ref-type="fig" rid="F7">Figs 7</xref>, <xref ref-type="fig" rid="F19">19A</xref>); and from <italic><tp:taxon-name>Zephyrarchaea marae</tp:taxon-name></italic> and <italic><tp:taxon-name>Zephyrarchaea vichickmani</tp:taxon-name></italic> by the shape of the ‘head’, which is less elevated dorsally (post-ocular ratio &lt; 0.25) and with the highest point of the pars cephalica (HPC) closer to the middle of the head (ratio of HPC to post-ocular length &lt; 0.60) (<xref ref-type="fig" rid="F9">Fig. 9C</xref>).</p></tp:treatment-sec><tp:treatment-sec sec-type="Description"><title>Description.</title><p><italic>Holotype female</italic>: Total length 3.36; leg I femur 1.95; F1/CL ratio 1.73. Cephalothorax dark reddish-brown; legs tan brown with darker annulations; abdomen mottled grey-brown and beige (<xref ref-type="fig" rid="F19">Fig. 19A</xref>). Carapace relatively short (CH/CL ratio 1.72); 1.13 long, 1.94 high, 1.03 wide; ‘neck’ 0.63 wide; highest point of pars cephalica (HPC) approaching middle of ‘head’ (ratio of HPC to post-ocular length 0.57), carapace with pronounced concave depression anterior to HPC; ‘head’ not strongly elevated dorsally (post-ocular ratio 0.23) (<xref ref-type="fig" rid="F9">Fig. 9C</xref>). Chelicerae without accessory setae on anterior face of paturon. Abdomen 1.85 long, 1.36 wide; spherical in lateral profile, without dorsal hump-like tubercles. Internal genitalia (<xref ref-type="fig" rid="F19">Fig. 19B</xref>) with cluster of ≤ 15 sausage-shaped spermathecae fanning out either side of gonopore, clusters widely separated along midline of genital plate; outermost (posterior) spermathecae bulbous distally.</p><p><italic>Male</italic>: Unknown.</p></tp:treatment-sec><tp:treatment-sec sec-type="Distribution"><title>Distribution and habitat.</title><p><italic><tp:taxon-name>Zephyrarchaea grayi</tp:taxon-name></italic> is known only from wet eucalypt forest at Delley’s Dell, in the Grampians National Park of western Victoria (<xref ref-type="fig" rid="F29">Fig. 29</xref>).</p></tp:treatment-sec><tp:treatment-sec sec-type="Conservation status"><title>Conservation status.</title><p>This species appears to be a rare short-range endemic taxon (<xref ref-type="bibr" rid="B10">Harvey 2002b</xref>), with the single known population in the Grampians National Park potentially threatened by fire and climate change. Targeted searching at the type locality in March 2010 failed to reveal new specimens of this species, and the site had been recently burnt.<!--PageBreak--></p></tp:treatment-sec><tp:treatment-sec><!--Section generated to contain objects referenced in tp:taxon-treatment.--><fig id="F9" position="float" orientation="portrait"><label>Figure 9.</label><caption><p>Lateral ‘head’ profiles of females of species of <italic><tp:taxon-name>Zephyrarchaea</tp:taxon-name></italic>, showing variation in carapace shape as quantified by the post-ocular ratio (P.O. Ratio) and ratio of highest point of carapace relative to post-ocular length (HPC Ratio) (see Fig. 8): <bold>A</bold>, allotype <italic><tp:taxon-name>Zephyrarchaea vichickmani</tp:taxon-name></italic> sp. n.; <bold>B</bold>, allotype <italic><tp:taxon-name>Zephyrarchaea marae</tp:taxon-name></italic> sp. n.; <bold>C</bold>, holotype <italic><tp:taxon-name>Zephyrarchaea grayi</tp:taxon-name></italic> sp. n.; <bold>D</bold>, holotype <italic><tp:taxon-name>Zephyrarchaea austini</tp:taxon-name></italic> sp. n.; <bold>E</bold>, <italic><tp:taxon-name>Zephyrarchaea mainae</tp:taxon-name></italic> (Platnick, 1991b); <bold>F</bold>, allotype <italic><tp:taxon-name>Zephyrarchaea janineae</tp:taxon-name></italic> sp. n.; <bold>G</bold>, holotype <italic><tp:taxon-name>Zephyrarchaea robinsi</tp:taxon-name></italic> (Harvey, 2002a); <bold>H</bold>, allotype <italic><tp:taxon-name>Zephyrarchaea melindae</tp:taxon-name></italic> sp. n.; <bold>I</bold>, allotype <italic><tp:taxon-name>Zephyrarchaea barrettae</tp:taxon-name></italic> sp. n.</p></caption><graphic xmlns:xlink="http://www.w3.org/1999/xlink" xlink:href="ZooKeys-191-001-g009.jpg" position="float" orientation="portrait" xlink:type="simple"/></fig><fig id="F19" position="float" orientation="portrait"><label>Figure 19.</label><caption><p><italic><tp:taxon-name>Zephyrarchaea grayi</tp:taxon-name></italic> sp. n. and <italic><tp:taxon-name>Zephyrarchaea austini</tp:taxon-name></italic> sp. n. <bold>A–B</bold>, holotype female <italic><tp:taxon-name>Zephyrarchaea grayi</tp:taxon-name></italic> sp. n. (AMS KS109448) from Delley’s Dell, Grampians National Park, Victoria: <bold>A</bold>, cephalothorax and abdomen, lateral view; <bold>B</bold>, internal genitalia, antero-dorsal view. <bold>C–D</bold>, holotype female <italic><tp:taxon-name>Zephyrarchaea austini</tp:taxon-name></italic> (SAM NN28000) from Western River Wilderness Protection Area, Kangaroo Island, South Australia: <bold>C</bold>, cephalothorax and abdomen, lateral view; <bold>D</bold>, internal genitalia, antero-dorsal view. GP = genital plate. Scale bars: A, C = 1.0 mm.</p></caption><graphic xmlns:xlink="http://www.w3.org/1999/xlink" xlink:href="ZooKeys-191-001-g019.jpg" position="float" orientation="portrait" xlink:type="simple"/></fig><fig id="F29" position="float" orientation="portrait"><label>Figure 29.</label><caption><p><italic><tp:taxon-name>Zephyrarchaea grayi</tp:taxon-name></italic> sp. n., distribution and habitat: <bold>A</bold>, topographic map showing the known distribution of <tp:taxon-name>Archaeidae</tp:taxon-name> in Victoria and South Australia, with collection localities for <italic><tp:taxon-name>Zephyrarchaea grayi</tp:taxon-name></italic> highlighted in yellow; <bold>B</bold>, satellite image showing detail of inset (A); <bold>C</bold>, wet sclerophyll forest at the type locality – Delley’s Dell, Grampians National Park, Victoria (March 2010). Image (C) by M. Rix.</p></caption><graphic xmlns:xlink="http://www.w3.org/1999/xlink" xlink:href="ZooKeys-191-001-g029.jpg" position="float" orientation="portrait" xlink:type="simple"/></fig><fig id="F7" position="float" orientation="portrait"><label>Figure 7.</label><caption><p>Graphs depicting the relationship between carapace length (CL) and carapace height (CH) for species of <italic><tp:taxon-name>Zephyrarchaea</tp:taxon-name></italic>. Smaller grey dots denote species of <italic><tp:taxon-name>Austrarchaea</tp:taxon-name></italic> (see <xref ref-type="bibr" rid="B25">Rix and Harvey 2011</xref>); boxes denote the three lineages of <italic><tp:taxon-name>Zephyrarchaea</tp:taxon-name></italic> from Victoria/South Australia, the Stirling Range and elsewhere in southern Western Australia.&lt;br/&gt; </p></caption><graphic xmlns:xlink="http://www.w3.org/1999/xlink" xlink:href="ZooKeys-191-001-g007.jpg" position="float" orientation="portrait" xlink:type="simple"/></fig></tp:treatment-sec><ref-list><ref id="B25"><mixed-citation xmlns:xlink="http://www.w3.org/1999/xlink" xlink:type="simple"><person-group><name name-style="western"><surname>Rix</surname><given-names>MG</given-names></name><name name-style="western"><surname>Harvey</surname><given-names>MS</given-names></name></person-group> (<year>2012</year>)<article-title> Phylogeny and historical biogeography of ancient assassin spiders (Araneae: Archaeidae) in the Australian mesic zone: evidence for Miocene speciation within Tertiary refugia.</article-title><source>Molecular Phylogenetics and Evolution </source><volume>62</volume>: <fpage>375</fpage>-<lpage>396</lpage>. doi: <ext-link ext-link-type="uri" xlink:href="http://dx.doi.org/10.1016/j.ympev.2011.10.009" xlink:type="simple">10.1016/j.ympev.2011.10.009</ext-link></mixed-citation></ref><ref id="B10"><mixed-citation xmlns:xlink="http://www.w3.org/1999/xlink" xlink:type="simple"><person-group><name name-style="western"><surname>Harvey</surname><given-names>MS</given-names></name></person-group> (<year>2002b</year>)<article-title> Short-range endemism among the Australian fauna: some examples from non-marine environments.</article-title><source>Invertebrate Systematics </source><volume>16</volume>: <fpage>555</fpage>-<lpage>570</lpage>. doi: <ext-link ext-link-type="uri" xlink:href="http://dx.doi.org/10.1071/IS02009" xlink:type="simple">10.1071/IS02009</ext-link></mixed-citation></ref></ref-list></tp:taxon-treatment>
