# Supplementary material for: Australian Assassins, Part II: A review of the new assassin spider genus Zephyrarchaea (Araneae, Archaeidae) from southern Australia
Source: Zookeys. 2012 May 7;(191):1–62. doi: 10.3897/zookeys.191.3070 (PMC3353492; doi:10.3897/zookeys.191.3070)
Supplement: XML Treatment for Zephyrarchaea austini [file zookeys.191.3070-treatment14.xml]

<!DOCTYPE tp:taxon-treatment
  PUBLIC "-//TaxonX//DTD Taxonomic Treatment Publishing DTD v0 20100105//EN" "tax-treatment-NSO.dtd">
<tp:taxon-treatment xmlns:tp="http://www.plazi.org/taxpub"><tp:treatment-meta><mixed-citation publication-type="journal"><person-group><name><surname>Rix</surname><given-names>Michael G.</given-names></name><name><surname>Harvey</surname><given-names>Mark S.</given-names></name></person-group><article-title>Australian Assassins, Part II: A review of the new assassin spider genus 
                    <italic>Zephyrarchaea</italic> (Araneae, Archaeidae) from southern Australia
                </article-title><source>Zookeys</source><day>7</day><month>5</month><year>2012</year><volume>2012</volume><issue>191</issue><fpage>1</fpage><lpage>62</lpage><pub-id pub-id-type="doi">10.3897/zookeys.191.3070</pub-id></mixed-citation></tp:treatment-meta><tp:nomenclature><tp:taxon-name>
                            <tp:taxon-name-part taxon-name-part-type="genus">Zephyrarchaea</tp:taxon-name-part>
                            <tp:taxon-name-part taxon-name-part-type="species">austini</tp:taxon-name-part>
                        <object-id xmlns:xlink="http://www.w3.org/1999/xlink" xlink:type="simple">urn:lsid:zoobank.org:act:9571EBAF-A9E3-4053-9549-D36E06806DBE</object-id>
								<object-id xmlns:xlink="http://www.w3.org/1999/xlink" xlink:type="simple">http://species-id.net/wiki/Zephyrarchaea_austini</object-id>
								</tp:taxon-name><tp:taxon-authority>Rix &amp; Harvey</tp:taxon-authority><tp:taxon-status xmlns:xlink="http://www.w3.org/1999/xlink" xlink:type="simple">sp. n.</tp:taxon-status><xref ref-type="fig" rid="F9">Figs 9D</xref><xref ref-type="fig" rid="F19">19C-D</xref><xref ref-type="fig" rid="F30">30</xref></tp:nomenclature><tp:treatment-sec sec-type="Vernacular name"><p>Kangaroo Island Assassin Spider</p></tp:treatment-sec><tp:treatment-sec sec-type="Type material"><title>Type material.</title><p>Holotype female: Kangaroo Island, Western River Wilderness Protection Area, Waterfall Creek walking trail, near waterfall, South Australia, Australia, <named-content xmlns:xlink="http://www.w3.org/1999/xlink" content-type="dwc:verbatimCoordinates" xlink:type="simple">35°41'44"S, 136°54'37"E</named-content>, sifting elevated leaf litter, open eucalypt woodland with complex understorey of <italic><tp:taxon-name>Xanthorrhoea</tp:taxon-name></italic> and low shrubs, 9-10.V.2010, M. Rix, D. Harms (SAM NN28000<sup>DNA:</sup> <sup>Ar77-50-F</sup>).</p></tp:treatment-sec><tp:treatment-sec sec-type="Other material examined"><title>Other material examined.</title><p><bold>AUSTRALIA: <italic>South Australia</italic>:</bold> <bold>Western River Wilderness Protection Area:</bold> same data as holotype, 3 juveniles (WAM T114027<sup>DNA: Ar77-142-J/Ar77-143-J</sup>).</p></tp:treatment-sec><tp:treatment-sec sec-type="Etymology"><title>Etymology.</title><p>The specific epithet is a patronym in honour of Professor Andy Austin, in recognition of his contributions to biodiversity research.</p></tp:treatment-sec><tp:treatment-sec sec-type="Diagnosis"><title>Diagnosis.</title><p>Females of <italic><tp:taxon-name>Zephyrarchaea austini</tp:taxon-name></italic> can be distinguished from <italic><tp:taxon-name>Zephyrarchaea janineae</tp:taxon-name></italic> and <italic><tp:taxon-name>Zephyrarchaea mainae</tp:taxon-name></italic> by the absence of dorsal hump-like tubercles on the abdomen (<xref ref-type="fig" rid="F19">Fig. 19C</xref>); from <italic><tp:taxon-name>Zephyrarchaea barrettae</tp:taxon-name></italic>, <italic><tp:taxon-name>Zephyrarchaea melindae</tp:taxon-name></italic> and <italic><tp:taxon-name>Zephyrarchaea robinsi</tp:taxon-name></italic> by the strongly concave post-ocular depression in lateral view (<xref ref-type="fig" rid="F9">Fig. 9D</xref>); and from <italic><tp:taxon-name>Zephyrarchaea grayi</tp:taxon-name></italic>, <italic><tp:taxon-name>Zephyrarchaea marae</tp:taxon-name></italic> and <italic><tp:taxon-name>Zephyrarchaea vichickmani</tp:taxon-name></italic> by the smaller body size (carapace length &lt; 1.10) and shorter carapace (CH/CL ratio &lt; 1.70) (<xref ref-type="fig" rid="F7">Figs 7</xref>, <xref ref-type="fig" rid="F19">19C</xref>).</p><p>This species can also be distinguished from other genotyped taxa (see <xref ref-type="fig" rid="F3">Fig. 3</xref>) by the following 45 unique nucleotide substitutions for COI and COII (n = 3): T(42), A(45), C(130), T(132), G(222), A(243), G(291), A(354), G(360), T(372), A(453), A(504), G(567), G(648), A(690), A(702), C(717), C(721), G(756), C(852), A(858), A(891), G(901), A(910), G(962), C(971), G(1050), G(1165), G(1197), A(1198), T(1233), G(1234), C(1235), T(1236), G(1317), A(1374), A(1403), T(1404), G(1416), G(1418), A(1419), A(1449), T(1530), G(1574), G(1585).</p></tp:treatment-sec><tp:treatment-sec sec-type="Description"><title>Description.</title><p><italic>Holotype female</italic>: Total length 2.77; leg I femur 1.80; F1/CL ratio 1.80. Cephalothorax pale reddish-brown; legs tan brown with darker annulations; abdomen mottled grey-brown and beige (<xref ref-type="fig" rid="F19">Fig. 19C</xref>). Carapace short (CH/CL ratio 1.58); 1.00 long, 1.58 high, 0.92 wide; ‘neck’ 0.55 wide; highest point of pars cephalica (HPC) near posterior third of ‘head’ (ratio of HPC to post-ocular length 0.67), carapace with pronounced concave depression anterior to HPC; ‘head’ not strongly elevated dorsally (post-ocular ratio 0.23) (<xref ref-type="fig" rid="F9">Fig. 9D</xref>). Chelicerae without accessory setae on anterior face of paturon. Abdomen 1.49 long, 1.13 wide; almost spherical in lateral profile, without dorsal hump-like tubercles. Internal genitalia (<xref ref-type="fig" rid="F19">Fig. 19D</xref>) with cluster of ≤ 15 sausage-shaped spermathecae fanning out either side of gonopore, clusters widely separated along midline of genital plate.</p><p><!--PageBreak--><italic>Male</italic>: Unknown.</p></tp:treatment-sec><tp:treatment-sec sec-type="Distribution"><title>Distribution and habitat.</title><p><italic><tp:taxon-name>Zephyrarchaea austini</tp:taxon-name></italic> is known only from eucalypt woodland and associated heathland habitats near ‘Billy Goat Falls’, in the Western River Wilderness Protection Area of Kangaroo Island, South Australia (<xref ref-type="fig" rid="F30">Fig. 30</xref>).</p></tp:treatment-sec><tp:treatment-sec sec-type="Conservation status"><title>Conservation status.</title><p>This species appears to be a rare short-range endemic taxon (<xref ref-type="bibr" rid="B10">Harvey 2002b</xref>), with the single known population on Kangaroo Island potentially threatened by fire, dieback disease (affecting heathland vegetation) and climate change.</p></tp:treatment-sec><tp:treatment-sec><!--Section generated to contain objects referenced in tp:taxon-treatment.--><fig id="F9" position="float" orientation="portrait"><label>Figure 9.</label><caption><p>Lateral ‘head’ profiles of females of species of <italic><tp:taxon-name>Zephyrarchaea</tp:taxon-name></italic>, showing variation in carapace shape as quantified by the post-ocular ratio (P.O. Ratio) and ratio of highest point of carapace relative to post-ocular length (HPC Ratio) (see Fig. 8): <bold>A</bold>, allotype <italic><tp:taxon-name>Zephyrarchaea vichickmani</tp:taxon-name></italic> sp. n.; <bold>B</bold>, allotype <italic><tp:taxon-name>Zephyrarchaea marae</tp:taxon-name></italic> sp. n.; <bold>C</bold>, holotype <italic><tp:taxon-name>Zephyrarchaea grayi</tp:taxon-name></italic> sp. n.; <bold>D</bold>, holotype <italic><tp:taxon-name>Zephyrarchaea austini</tp:taxon-name></italic> sp. n.; <bold>E</bold>, <italic><tp:taxon-name>Zephyrarchaea mainae</tp:taxon-name></italic> (Platnick, 1991b); <bold>F</bold>, allotype <italic><tp:taxon-name>Zephyrarchaea janineae</tp:taxon-name></italic> sp. n.; <bold>G</bold>, holotype <italic><tp:taxon-name>Zephyrarchaea robinsi</tp:taxon-name></italic> (Harvey, 2002a); <bold>H</bold>, allotype <italic><tp:taxon-name>Zephyrarchaea melindae</tp:taxon-name></italic> sp. n.; <bold>I</bold>, allotype <italic><tp:taxon-name>Zephyrarchaea barrettae</tp:taxon-name></italic> sp. n.</p></caption><graphic xmlns:xlink="http://www.w3.org/1999/xlink" xlink:href="ZooKeys-191-001-g009.jpg" position="float" orientation="portrait" xlink:type="simple"/></fig><fig id="F19" position="float" orientation="portrait"><label>Figure 19.</label><caption><p><italic><tp:taxon-name>Zephyrarchaea grayi</tp:taxon-name></italic> sp. n. and <italic><tp:taxon-name>Zephyrarchaea austini</tp:taxon-name></italic> sp. n. <bold>A–B</bold>, holotype female <italic><tp:taxon-name>Zephyrarchaea grayi</tp:taxon-name></italic> sp. n. (AMS KS109448) from Delley’s Dell, Grampians National Park, Victoria: <bold>A</bold>, cephalothorax and abdomen, lateral view; <bold>B</bold>, internal genitalia, antero-dorsal view. <bold>C–D</bold>, holotype female <italic><tp:taxon-name>Zephyrarchaea austini</tp:taxon-name></italic> (SAM NN28000) from Western River Wilderness Protection Area, Kangaroo Island, South Australia: <bold>C</bold>, cephalothorax and abdomen, lateral view; <bold>D</bold>, internal genitalia, antero-dorsal view. GP = genital plate. Scale bars: A, C = 1.0 mm.</p></caption><graphic xmlns:xlink="http://www.w3.org/1999/xlink" xlink:href="ZooKeys-191-001-g019.jpg" position="float" orientation="portrait" xlink:type="simple"/></fig><fig id="F30" position="float" orientation="portrait"><label>Figure 30.</label><caption><p><italic><tp:taxon-name>Zephyrarchaea austini</tp:taxon-name></italic> sp. n., distribution and habitat: <bold>A</bold>, topographic map showing the known distribution of <tp:taxon-name>Archaeidae</tp:taxon-name> in Victoria and South Australia, with collection localities for <italic><tp:taxon-name>Zephyrarchaea austini</tp:taxon-name></italic> highlighted in yellow; <bold>B</bold>, satellite image showing detail of inset (A); <bold>C</bold>, open eucalypt woodland and heathland at the type locality – near Billy Goat Falls, Western River Wilderness Protection Area, Kangaroo Island, South Australia (May 2010). Image (<bold>C</bold>) by M. Rix.</p></caption><graphic xmlns:xlink="http://www.w3.org/1999/xlink" xlink:href="ZooKeys-191-001-g030.jpg" position="float" orientation="portrait" xlink:type="simple"/></fig><fig id="F7" position="float" orientation="portrait"><label>Figure 7.</label><caption><p>Graphs depicting the relationship between carapace length (CL) and carapace height (CH) for species of <italic><tp:taxon-name>Zephyrarchaea</tp:taxon-name></italic>. Smaller grey dots denote species of <italic><tp:taxon-name>Austrarchaea</tp:taxon-name></italic> (see <xref ref-type="bibr" rid="B25">Rix and Harvey 2011</xref>); boxes denote the three lineages of <italic><tp:taxon-name>Zephyrarchaea</tp:taxon-name></italic> from Victoria/South Australia, the Stirling Range and elsewhere in southern Western Australia.&lt;br/&gt; </p></caption><graphic xmlns:xlink="http://www.w3.org/1999/xlink" xlink:href="ZooKeys-191-001-g007.jpg" position="float" orientation="portrait" xlink:type="simple"/></fig><fig id="F3" position="float" orientation="portrait"><label>Figure 3.</label><caption><p>Phylogeny of <italic><tp:taxon-name>Zephyrarchaea</tp:taxon-name></italic> species from <xref ref-type="bibr" rid="B25">Rix and Harvey (2012)</xref>, showing results from a combined, gene-partitioned Bayesian analysis of that study’s multi-gene dataset (2591 bp: COI, COII, tRNA-K, tRNA-D, ATP8, ATP6, H3). Clades with &gt;95% posterior probability support are denoted by thickened branches, with lower individual clade support values shown above nodes. Note the presence of three main regional clades, each illustrated with an exemplar species (highlighted*). The Victorian species <italic><tp:taxon-name>Zephyrarchaea grayi</tp:taxon-name></italic> sp. n. and <italic><tp:taxon-name>Zephyrarchaea porchi</tp:taxon-name></italic> sp. n. were not able to be sequenced for this study (shown as black dots on inset map).</p></caption><graphic xmlns:xlink="http://www.w3.org/1999/xlink" xlink:href="ZooKeys-191-001-g003.jpg" position="float" orientation="portrait" xlink:type="simple"/></fig></tp:treatment-sec><ref-list><ref id="B25"><mixed-citation xmlns:xlink="http://www.w3.org/1999/xlink" xlink:type="simple"><person-group><name name-style="western"><surname>Rix</surname><given-names>MG</given-names></name><name name-style="western"><surname>Harvey</surname><given-names>MS</given-names></name></person-group> (<year>2012</year>)<article-title> Phylogeny and historical biogeography of ancient assassin spiders (Araneae: Archaeidae) in the Australian mesic zone: evidence for Miocene speciation within Tertiary refugia.</article-title><source>Molecular Phylogenetics and Evolution </source><volume>62</volume>: <fpage>375</fpage>-<lpage>396</lpage>. doi: <ext-link ext-link-type="uri" xlink:href="http://dx.doi.org/10.1016/j.ympev.2011.10.009" xlink:type="simple">10.1016/j.ympev.2011.10.009</ext-link></mixed-citation></ref><ref id="B10"><mixed-citation xmlns:xlink="http://www.w3.org/1999/xlink" xlink:type="simple"><person-group><name name-style="western"><surname>Harvey</surname><given-names>MS</given-names></name></person-group> (<year>2002b</year>)<article-title> Short-range endemism among the Australian fauna: some examples from non-marine environments.</article-title><source>Invertebrate Systematics </source><volume>16</volume>: <fpage>555</fpage>-<lpage>570</lpage>. doi: <ext-link ext-link-type="uri" xlink:href="http://dx.doi.org/10.1071/IS02009" xlink:type="simple">10.1071/IS02009</ext-link></mixed-citation></ref></ref-list></tp:taxon-treatment>
